# Supplementary material for: UHPLC-MS/MS-Based Metabolomics Identifies Freshness Biomarkers and Temporal Spoilage Threshold in Refrigerated Goose Meat
Source: Foods. 2025 Aug 24;14(17):2950. doi: 10.3390/foods14172950 (PMC12428737; doi:10.3390/foods14172950)
Supplement: Supplementary file 1 [file foods-14-02950-s001.zip]

Archive with 3 entries (3 files):
- Figure S1..tif
- Figure S2..tif
- foods-3790124-supplementary.xlsx
