# Supplementary material for: UHPLC-MS/MS-Based Metabolomics Identifies Freshness Biomarkers and Temporal Spoilage Threshold in Refrigerated Goose Meat
Source: Foods. 2025 Aug 24;14(17):2950. doi: 10.3390/foods14172950 (PMC12428737; doi:10.3390/foods14172950)
Supplement: Supplementary file 1 [file foods-14-02950-s001.zip › foods-3790124-supplementary.xlsx]

## Sheet: Table S1.
Table S1. Identified metabolites in goose meat during refrigerated storage (n=748).
ID	Metabolite	Formula	Molecular Weight (Da)	Class I	Class II	m/z	CAS	ChEBI ID	Metlin ID	FM-1	FM-2	FM-3	FM-4	FM-5	FM-6	3DM-1	3DM-2	3DM-3	3DM-4	3DM-5	3DM-6	5DM-1	5DM-2	5DM-3	5DM-4	5DM-5	5DM-6	7DM-1	7DM-2	7DM-3	7DM-4	7DM-5	7DM-6	kegg_map
MEDN0005	L-Threonine	C4H9NO3	119.058	Amino acid and its metabolites	Amino acids	118.05	72-19-5	16857	32	761690	784930	851360	770310	907040	762540	1048500	1356300	1041200	985690	887480	943300	1162300	1103300	1120800	985940	1369500	1238500	1463200	1119700	1069300	1029100	1018500	1072000	ko00260,ko00261,ko00290,ko00860,ko00970,ko01100,ko01230,ko02010,ko04974,ko04978
MEDN0010	L-Citrulline	C6H13N3O3	175.096	Amino acid and its metabolites	Amino acids	174.088	372-75-8	16349	16	321140	303980	517190	483900	701480	652710	604210	849320	640470	620520	330440	398010	481510	388460	546450	609570	819960	698150	760820	623200	504910	549530	590160	452400	ko00220,ko01100,ko01230
MEDN0011	L-Glutamic Acid	C5H9NO4	147.053	Amino acid and its metabolites	Amino acids	146.045	56-86-0	16015	5174	9505900	7184500	5543900	6948400	7323500	6716900	11963000	17817000	10871000	3480800	11654000	11053000	13965000	11884000	5936300	8918600	16113000	8933000	15552000	14223000	7745500	6601200	6546000	3662500	ko00220,ko00250,ko00330,ko00340,ko00430,ko00471,ko00480,ko00524,ko00630,ko00650,ko00660,ko00860,ko00910,ko00970,ko01100,ko01200,ko01210,ko01230,ko02010,ko04068,ko04072,ko04080,ko04216,ko04540,ko04713,ko04720,ko04721,ko04723,ko04724,ko04727,ko04730,ko04742,ko04964,ko04974,ko05014,ko05016,ko05017,ko05030,ko05031,ko05033,ko05034,ko05230
MEDN0015	L-Phenylalanine	C9H11NO2	165.079	Amino acid and its metabolites	Amino acids	164.071	63-91-2	17295	28	27480000	27484000	27818000	28781000	30016000	27329000	34483000	39462000	34560000	32664000	32368000	34467000	38303000	36188000	34889000	33588000	41311000	40507000	45121000	44011000	39367000	37914000	39219000	36027000	ko00360,ko00400,ko00970,ko01100,ko01210,ko01230,ko02010,ko04974,ko04978,ko05230
MEDN0018	L-Serine	C3H7NO3	105.043	Amino acid and its metabolites	Amino acids	104.035	56-45-1	17115	5203	1253300	1077100	1079400	1148400	1570300	1538700	1600800	2016600	1421000	1305300	1315100	1642900	1698000	1536900	1207300	1226000	1678600	1532400	1821300	1683400	1238400	1546100	1494100	1514600	ko00260,ko00261,ko00270,ko00600,ko00630,ko00920,ko00970,ko01100,ko01200,ko01230,ko02010,ko04071,ko04974,ko04978,ko05230
MEDN0022	(5-L-Glutamyl)-L-Amino Acid	C8H14N2O5	218.09	Amino acid and its metabolites	Small Peptide	217.082	5875-41-2	50619	-	168170	134430	82659	68426	90989	113540	138410	148950	127090	135390	245050	248080	262670	232560	145920	121500	186940	204800	330340	250970	271110	150110	145880	384400	ko00480,ko01100
MEDN0025	3-Hydroxy-3-Methylpentane-1,5-Dioic Acid	C6H10O5	162.053	Amino acid and its metabolites	Amino acid derivatives	161.045	503-49-1	16831	5344	59643	45055	47080	58554	48230	36477	58513	74835	33828	94258	104570	100470	67975	92315	120740	56151	88489	64699	83150	41247	90717	89560	57790	80715	-
MEDN0027	3-N-Methyl-L-Histidine	C7H13N3O3	187.096	Amino acid and its metabolites	Amino acid derivatives	169	368-16-1	27596	5466	235640	180130	101670	114140	176840	172360	130120	218810	121320	295660	369060	552980	495810	447590	143240	162740	132470	154170	198480	190350	621270	205340	179040	506790	ko00340,ko01100
MEDN0028	4-Hydroxy-L-Glutamic Acid	C5H9NO5	163.032	Amino acid and its metabolites	Amino acid derivatives	162.04	3913-68-6	-	-	59012	27723	40323	28059	44964	52947	65938	108430	47643	32432	50318	57493	60924	43602	32003	37882	66046	64941	75388	62619	30943	34247	42736	48880	-
MEDN0036	Ala-Ala	C6H12N2O3	160.085	Amino acid and its metabolites	Small Peptide	159.077	923-16-0	16576	6937	32939	22093	16610	7599.8	10226	10725	51937	46510	43553	23058	36386	43042	43369	28426	43972	21535	29804	41850	24554	41945	25808	20406	47713	10330	ko01100
MEDN0039	Glutathione Reducedform	C10H17N3O6S	307.084	Amino acid and its metabolites	Small Peptide	306.076	70-18-8	16856	44	10323000	11156000	9210700	8482600	8011000	6690200	4703400	7477700	6370800	11152000	9292400	12371000	8965900	9885100	7307900	4572000	10304000	6808400	10695000	7323700	9053900	3808600	2020600	3222400	ko00270,ko00480,ko01100,ko02010,ko04216,ko04918,ko04976
MEDN0042	L-Asparagine Anhydrous	C4H8N2O3	132.054	Amino acid and its metabolites	Amino acids	131.046	70-47-3	17196	14	415970	438570	443940	450090	444290	463720	539340	792080	552630	613400	456010	574730	631160	635800	553540	556290	800460	741780	812510	734340	417770	661350	573730	331580	ko00250,ko00970,ko01100,ko01230,ko04974,ko04978,ko05230
MEDN0044	L-Cystathionine	C7H14N2O4S	222.067	Amino acid and its metabolites	Amino acid derivatives	221.06	56-88-2	17482	39	1562500	2096200	628620	725550	559580	534890	556670	833170	273530	179460	1497600	1195200	1353200	1906600	526030	229950	796340	730090	790420	604690	927160	354080	208020	733440	ko00260,ko00270,ko01100,ko01230
MEDN0046	L-Glutamine	C5H10N2O3	146.069	Amino acid and its metabolites	Amino acids	145.061	56-85-9	18050	5614	4727000	4115300	3126700	3220500	4067700	3862400	3735600	4416800	3929100	3551400	4071000	4867300	4332200	3901200	2698200	2973700	3598700	3450000	3598200	2977100	2790500	2842300	3082300	2912500	ko00220,ko00230,ko00240,ko00250,ko00471,ko00630,ko00750,ko00910,ko00970,ko01100,ko01230,ko02010,ko04724,ko04727,ko04964,ko04974,ko04978,ko05230
MEDN0049	L-Saccharopine	C11H20N2O6	276.132	Amino acid and its metabolites	Amino acids	275.124	997-68-2	16927	383	871470	593820	851460	504690	953360	948670	836520	1858000	647040	813950	1123000	1087600	1007700	882070	710500	800790	1457100	1272900	1295000	938020	775170	867770	767460	874840	ko00300,ko00310,ko01100,ko01230
MEDN0056	N-Acetyl-L-Leucine	C8H15NO3	173.105	Amino acid and its metabolites	Amino acid derivatives	172.097	1188-21-2	17786	-	141090	172810	123550	170780	230160	189810	168220	261610	137210	167670	203480	235610	258410	234770	159890	147080	246860	242110	337870	266010	233570	175020	172440	205040	-
MEDN0057	N-Acetyl-L-Tyrosine	C11H13NO4	223.085	Amino acid and its metabolites	Amino acid derivatives	222.077	537-55-3	21563	-	19026	21733	21327	21096	27230	26492	11794	18707	16189	16401	17558	14913	14679	13938	17833	20316	23515	14505	21599	19828	17744	18275	17445	19971	-
MEDN0059	N-Glycyl-L-Leucine	C8H16N2O3	188.116	Amino acid and its metabolites	Amino acid derivatives	187.108	869-19-2	73514	5727	405100	399150	331310	329690	255990	202590	576500	616460	645550	621680	710470	680060	775810	702150	743480	682600	619280	692890	583730	687470	583270	545650	668490	256240	-
MEDN0062	N-Propionylglycine	C5H9NO3	131.058	Amino acid and its metabolites	Amino acids	130.05	21709-90-0	89836	5749	535150	598130	529820	589870	729180	536830	898070	1150100	814200	824700	784950	945790	1235400	1080600	981790	845480	1250500	1145200	1294300	1163500	952660	894330	938310	966990	-
MEDN0065	O-Phospho-L-Serine	C3H8NO6P	185.009	Amino acid and its metabolites	Amino acid derivatives	184.001	407-41-0	15811	5270	86487	127980	73231	83534	125430	75164	47848	70755	68339	138780	145400	139690	155500	145390	139260	89025	146310	80202	156280	39875	147720	143810	78927	219300	ko00260,ko00270,ko00970,ko01100,ko01200,ko01230
MEDN0068	S-(5-Adenosy)-L-Homocysteine	C14H20N6O5S	384.122	Amino acid and its metabolites	Amino acid derivatives	383.114	979-92-0	16680	296	4740300	2931800	3946200	4320500	3428000	2934600	4552000	4248000	6424300	6776900	6134800	4145300	2954900	4338900	8061300	8244200	3371200	5015200	3752700	4586200	4749400	7619200	7893800	2497700	ko00270,ko01100,ko01230
MEDN0086	Terephthalic Acid	C8H6O4	166.027	Benzene and substituted derivatives	Phenolic acids	165.019	100-21-0	15702	6676	85564	73100	41525	39444	102130	68004	58099	78466	65327	73569	59729	62411	50581	77064	77460	81725	71494	64510	81168	68065	58046	81370	59962	60798	ko01100
MEDN0098	2-Picolinic Acid	C6H5NO2	123.032	Heterocyclic compounds	Pteridines and derivatives	122.024	98-98-6	28747	-	8083.5	12651	9	9	9	9	15623	9	97014	31799	131550	35944	111180	54882	135620	87974	26666	25652	13417	29391	320430	35757	118180	727260	ko00380,ko01100
MEDN0120	Dulcitol	C6H14O6	182.079	Carboxylic acids and derivatives	Sugar alcohols	181.071	608-66-2	16813	5148	14339	22052	10514	12354	16878	13395	8915.5	17719	9	15101	18706	30394	27935	26244	16411	9282	16056	15637	19036	12442	26596	14359	9316	17749	ko00052,ko01100
MEDN0128	4-Hydroxy-3-methoxybenzaldehyde	C8H8O3	152.047	Benzene and substituted derivatives	Phenolics	151.04	121-33-5	18346	-	70623	56144	71131	65850	96899	71242	69666	80573	224670	76591	81479	49016	91410	80938	76918	62426	64308	71210	56982	51875	93361	98964	89741	88118	ko01100
MEDN0140	Xanthine	C5H4N4O2	152.033	Nucleotide and its metabolites	Nucleotide and Its metabolomics	151.026	69-89-6	17712	82	70138000	62858000	30755000	28618000	40269000	33373000	70349000	105840000	100740000	91943000	142340000	142430000	170750000	161940000	113730000	112810000	133430000	126970000	159090000	130250000	153080000	97339000	99975000	167510000	ko00230,ko00232,ko01100
MEDN0143	3'-Aenylic Acid	C10H14N5O7P	347.063	Nucleotide and its metabolites	Nucleotide and Its metabolomics	346.055	84-21-9	28931	-	133440	114380	222960	317300	250480	239480	60272	47152	72340	79892	67673	76425	72514	44576	78195	54657	50207	31265	53205	49517	53689	51709	54488	66465	ko00230,ko01100
MEDN0144	3-Methylxanthine	C6H6N4O2	166.049	Nucleotide and its metabolites	Nucleotide and Its metabolomics	165.041	1076-22-8	62207	2820	3542.6	3918.5	9	9	11823	9144.6	16740	16071	18937	9	26436	8799.9	21306	7508.2	9736.6	14309	19094	16846	25194	27093	19115	9	12135	33725	ko00232,ko01100
MEDN0146	5-Hydroxymethyluracil	C5H6N2O3	142.038	Nucleotide and its metabolites	Nucleotide and Its metabolomics	141.03	4433-40-3	16964	5456	33324	21143	11277	17404	26110	37368	59748	47096	33838	41480	48953	75540	71380	67936	41201	45787	40080	44276	74101	57014	45212	42381	51355	9	-
MEDN0147	5-Methylcytosine	C5H7N3O	125.059	Nucleotide and its metabolites	Nucleotide and Its metabolomics	124.051	554-01-8	27551	3247	4913100	3536200	4015800	4052900	3971500	3726500	4204600	5760000	5314100	5223200	5953400	5962100	6286500	6175000	5633200	5254400	4155300	5200700	4305800	4704100	6397700	4942200	5640700	6339700	ko00240,ko01100
MEDN0149	7-Methylxanthine	C6H6N4O2	166.049	Nucleotide and its metabolites	Nucleotide and Its metabolomics	165.041	552-62-5	48991	-	9	9	9	9	5558.8	9	9540	9307.9	8491.1	9	16396	2484.8	14351	2295.6	9749.4	13116	8542.4	15368	12217	15145	10538	9	8307.4	19395	ko00232,ko01100
MEDN0150	8-Hydroxyguanosine	C10H13N5O6	299.087	Nucleotide and its metabolites	Nucleotide and Its metabolomics	298.079	3868-31-3	1177182	-	25971	22852	31280	42038	32127	18701	53681	68675	52630	33988	62481	60648	91119	72696	86531	65510	89061	104830	100050	94450	68212	64857	89459	106770	-
MEDN0152	Adenosine 5'-Diphosphate（ADP）	C10H15N5O10P2	427.029	Nucleotide and its metabolites	Nucleotide and Its metabolomics	426.022	58-64-0	16761	6175	74466	64973	136020	232480	43843	43243	9	29890	13524	9879.8	12065	9	6542.5	9	9	9	15589	9	12462	11688	8593.1	5904.3	7036.8	9	ko00190,ko00230,ko01100,ko04068,ko04080,ko04142,ko04152,ko04611,ko04714,ko04742,ko04924,ko05012,ko05014
MEDN0153	Adenosine 5'-Monophosphate	C10H14N5O7P	347.063	Nucleotide and its metabolites	Nucleotide and Its metabolomics	346.055	61-19-8	16027	5111	377960	468670	866920	534790	194660	165300	85666	119970	139960	296790	187530	164640	193420	132990	201530	156930	99872	123210	162210	131650	147690	118520	154370	118200	ko00230,ko01100,ko01523,ko04022,ko04024,ko04068,ko04150,ko04151,ko04152,ko04211,ko04740,ko04742,ko04923,ko04924,ko04925,ko04927,ko04928,ko04934,ko05012,ko05032
MEDN0158	Deoxyguanosine	C10H13N5O4	267.097	Nucleotide and its metabolites	Nucleotide and Its metabolomics	266.089	961-07-9	17172	3395	169770	95702	84414	87258	174230	139750	240610	243950	307950	157950	476850	303200	382070	360230	260920	343080	267010	418400	477420	421890	376250	324300	455560	250920	ko00230,ko01100,ko02010
MEDN0159	Flavin Adenine Dinucleotide(FAD)	C27H33N9O15P2	785.157	Nucleotide and its metabolites	Nucleotide and Its metabolomics	784.149	146-14-5	16238	6106	303560	458270	733000	816650	531240	372790	213600	436630	227360	303370	253870	338060	181170	201400	206010	169580	145860	210340	180760	182570	221860	158630	185890	71929	ko00740,ko01100,ko04977
MEDN0165	Inosine 5'-monophosphate	C10H13N4O8P	348.047	Nucleotide and its metabolites	Nucleotide and Its metabolomics	347.041	3249-92-1	17202	5196	96295000	110810000	126640000	107040000	64680000	66903000	78314000	77473000	75141000	86934000	68069000	80889000	68305000	67478000	88409000	86271000	65452000	67494000	42466000	58031000	38157000	48905000	59265000	19748000	ko00230,ko01100,ko01523,ko04742
MEDN0166	Nicotinic Acid Adenine Dinucleotide	C21H27N7O14P2	663.109	Nucleotide and its metabolites	Nucleotide and Its metabolomics	662.101	53-84-9	15846	5858	119440	68758	32611	27275	39738	39528	19103	26537	14527	24684	23146	23871	13481	9945.6	9948.4	6043.8	19772	19320	37164	9	9	9	9	11198	ko00190,ko00730,ko00760,ko00983,ko01100,ko04152,ko04211,ko04212,ko04925,ko04977
MEDN0180	Norepinephrine	C8H11NO3	169.074	Hormones and hormone related compunds	Hormones and hormone related compunds	168.066	51-41-2	18357	5226	76449	67494	45226	58608	79146	85599	107970	92993	91186	64620	110600	68303	60445	72569	84051	62889	131030	110500	142720	139640	62183	83968	88639	75736	ko00350,ko01100,ko04024,ko04080,ko04261,ko04270,ko04540,ko04714,ko04721,ko04742,ko04923,ko04924,ko04970
MEDN0195	Pyridoxal 5'-Phosphate	C8H10NO6P	247.025	Heterocyclic compounds	Pteridines and derivatives	246.017	54-47-7	18405	6275	168090	203360	406760	301370	210950	131960	108540	132600	102760	148720	143280	144660	76651	76833	58052	37830	91756	74039	97366	47933	72154	43115	27558	47041	ko00730,ko00750,ko01100,ko04977
MEDN0196	Pyrroloquinoline Quinone	C14H6N2O8	330.012	Organic acid And Its derivatives	Organic acid And Its derivatives	329.005	72909-34-3	18315	-	235030	218810	236450	330430	111430	204260	266450	227020	225970	225750	250490	252370	397360	305680	284310	332950	314620	263690	257400	389830	357170	282650	307500	222140	-
MEDN0198	Citric Acid	C6H8O7	192.027	Organic acid And Its derivatives	Organic acid And Its derivatives	173.009	77-92-9	30769	124	1326200	1807100	1803700	1722400	1177200	1150600	1372900	2446700	1842600	2380700	1442700	2307800	2668900	2436700	2139600	1993600	2251500	1751500	2480700	2290000	1883400	2545600	2215400	894950	ko00020,ko00250,ko00630,ko01100,ko01200,ko01210,ko01230,ko04742,ko04922,ko05230
MEDN0201	Succinic Acid	C4H6O4	118.027	Organic acid And Its derivatives	Organic acid And Its derivatives	117.019	110-15-6	-	-	1294500	1257600	1576000	1012500	651300	881690	909820	4033300	869750	2931500	1286500	1719000	2201400	1356000	1651200	880550	2032700	1401000	2363900	1680500	2477900	1363700	1097700	6443900	ko00020,ko00190,ko00250,ko00310,ko00350,ko00360,ko00620,ko00630,ko00640,ko00650,ko00760,ko00920,ko01100,ko01200,ko04024,ko04727,ko04922,ko05230
MEDN0203	Cis-Aconitic Acid	C6H6O6	174.016	Organic acid And Its derivatives	Organic acid And Its derivatives	173.009	585-84-2	32805	5130	10091	4788.4	6380.3	5324.3	5857	7920.4	5887.6	5883.9	4786.5	7180.6	4271.5	5350.7	7975	4518.1	7392.3	5880	6884.8	2396	4835	2126.1	2651.1	5048.2	9140.3	6642.6	ko00020,ko00630,ko00660,ko01100,ko01210
MEDN0206	Citramalic Acid	C5H8O5	148.1	Organic acid And Its derivatives	Organic acid And Its derivatives	147.029	597-44-4	15584	5415	75879	44505	72366	73724	79604	62967	92692	121440	122730	234570	98129	79594	72196	67179	170910	135260	167260	183590	143020	85759	112870	127880	71227	137280	-
MEDN0210	1,5-Anhydro-D-Glucitol	C6H12O5	164.069	Carboxylic acids and derivatives	Sugar alcohols	163.061	154-58-5	16070	3775	9	9	7988.3	9	9	9	9	12185	17376	11376	15526	9	9	16386	23182	13675	15608	11592	20667	9338.3	21931	20575	20498	25960	-
MEDN0211	D-Arabitol	C5H12O5	152.069	Carboxylic acids and derivatives	Sugar alcohols	151.061	488-82-4	18333	5551	98917	162750	70210	57030	82328	92259	188200	220760	144320	153570	303490	321750	358600	324710	213200	185330	242950	249470	346690	322100	348270	227290	154110	276140	ko00040,ko01100
MEDN0213	D-Sorbitol	C6H14O6	182.079	Carboxylic acids and derivatives	Sugar alcohols	181.071	50-70-4	-	-	14339	22052	10514	12354	16878	13395	8915.5	17719	9	15101	18706	30394	27935	26244	16411	9282	16056	15637	19036	12442	26596	14359	9316	17749	ko00051,ko00052,ko01100,ko02010
MEDN0220	D-Glucose	C6H12O6	180.063	Carboxylic acids and derivatives	Sugars	179.057	50-99-7	4167	133	384040	445660	304470	403300	237600	254370	319220	394180	295100	313860	327870	454040	514790	460350	338330	326930	299880	299410	360050	317080	402690	332730	332200	302220	ko00010,ko00030,ko00052,ko00500,ko00520,ko00524,ko01100,ko02010,ko04066,ko04068,ko04152,ko04742,ko04910,ko04911,ko04917,ko04922,ko04930,ko04931,ko04932,ko04933,ko04973,ko04976,ko04978,ko05230
MEDN0224	D-Trehalose	C12H22O11	342.116	Carboxylic acids and derivatives	Sugars	341.108	99-20-7	16551	5913	51783	38922	45981	43852	40978	39813	56223	26634	86926	62790	58606	47396	17437	41083	39806	56988	9	32272	7858.2	24255	19053	31630	57105	18285	ko00500,ko01100,ko02010
MEDN0226	D-Erythronolactone	C4H6O4	118.027	Aldehyde,Ketones,Esters	Esters	117.019	15667-21-7	87625	5338	17868	11886	21116	25467	70051	36863	20387	28694	29152	25268	17547	16957	15145	6983.7	22178	25584	22767	30912	27790	19824	24752	18902	22470	9895.6	-
MEDN0227	D-Glucose 6-Phosphate	C6H13O9P	260.03	Carboxylic acids and derivatives	Sugar phosphates	259.022	56-73-5	4170	145	171520000	255820000	343040000	277090000	74510000	92097000	214580000	124110000	205200000	173650000	157380000	134000000	106740000	151010000	186180000	202300000	129720000	154150000	136480000	182000000	106420000	183450000	187070000	84640000	ko00500,ko00524,ko00562,ko01100,ko04911,ko04917,ko04918,ko04931,ko04973,ko05230
MEDN0230	Lactulose	C12H22O11	342.116	Carboxylic acids and derivatives	Sugars	341.108	4618-18-2	6359	916	51783	38922	45981	43852	40978	39813	56223	26634	86926	62790	58606	47396	17437	41083	39806	56988	9	32272	7858.2	24255	19053	31630	57105	18285	-
MEDN0231	L-Fucose	C6H12O5	164.069	Carboxylic acids and derivatives	Sugars	163.061	2438-80-4	2181	268	9	9	7988.3	9	9	9	9	12185	17376	11376	15526	9	9	16386	23182	13675	15608	11592	20667	9338.3	21931	20575	20498	25960	ko00051,ko00520,ko01100,ko04625
MEDN0234	Maltotriose	C18H32O16	504.169	Carboxylic acids and derivatives	Sugars	503.161	1109-28-0	140999	3585	505180	274970	411460	191890	390920	407370	481010	477040	414610	263030	408590	269630	289040	371360	180740	414890	529900	474470	480320	419070	340990	321480	347880	287310	ko02010,ko04973
MEDN0237	D-Glucoronic Acid	C6H10O7	194.043	Carboxylic acids and derivatives	Sugar acids	193.035	6556-12-3	-	-	29495	41430	39508	39501	35347	56250	50008	68886	48449	68678	56364	55456	76088	67870	56685	69059	69719	79306	82572	67391	213810	52064	78533	221320	-
MEDN0239	D-Gluconic Acid	C6H12O7	196.058	Carboxylic acids and derivatives	Sugar acids	195.051	526-95-4	33198	345	60828	36588	20571	17305	22546	14618	32204	39928	52672	59600	79103	88050	255650	141120	62904	57096	53597	63809	220210	157680	2977100	280760	386810	4027200	ko00030,ko01100,ko01200
MEDN0244	Orotic Acid	C5H4N2O4	156.017	CoEnzyme and vitamins	CoEnzyme and vitamins	155.009	65-86-1	16742	318	26909	35586	32456	25296	46520	17879	39883	40056	42781	58798	48183	57276	67002	60376	55451	64145	41684	50060	49971	35597	163120	37609	45659	138620	ko00240,ko01100
MEDN0245	Pantothenate	C9H17NO5	219.1	CoEnzyme and vitamins	CoEnzyme and vitamins	218.103	79-83-4	46905	-	32895000	29235000	27744000	22184000	35040000	29971000	45639000	48270000	40184000	38193000	43252000	45017000	45235000	42371000	35235000	35853000	38307000	50899000	46231000	50128000	44007000	33111000	38435000	41272000	ko00410,ko00770,ko01100,ko04977
MEDN0249	Pantothenol	C9H19NO4	205.131	CoEnzyme and vitamins	CoEnzyme and vitamins	204.124	16485-10-2	895821	7032	10193	11246	8615	10243	14749	14828	9	10400	46994	54226	10893	14909	16910	24152	11156	51883	9420.3	8860.2	5082.7	9	14540	32458	9	9941.5	ko00770
MEDN0250	Riboflavin	C17H20N4O6	376.138	CoEnzyme and vitamins	CoEnzyme and vitamins	375.13	83-88-5	-	-	244280	110050	95314	101890	232810	155480	330280	419140	620250	307730	512000	576750	889280	817330	783780	818630	407480	550000	738010	971790	1279700	1063400	1470700	1016900	ko00740,ko01100,ko02010,ko04977
MEDN0278	2,6-Diaminooimelic Acid	C7H14N2O4	190.095	Organic acid And Its derivatives	Organic acid And Its derivatives	189.088	583-93-7	16026	352	66174	71744	39812	51460	60961	37757	43677	60603	49206	53947	85028	62591	61126	62989	54472	48813	53341	61836	55277	61159	55877	50161	62131	64605	ko00300,ko01100,ko01230
MEDN0279	2-Aminoethanesulfinic Acid	C2H7NO2S	109.02	Organic acid And Its derivatives	Sulfonic acids	108.012	300-84-5	16668	281	30502	17954	14014	17982	28062	27421	28826	22169	15933	26143	33895	47817	44462	38614	17991	23511	17486	25919	22725	16443	33742	15182	24060	32473	ko00430,ko01100
MEDN0280	2-Aminoethanesulfonic Acid	C2H7NO3S	125.015	Organic acid And Its derivatives	Sulfonic acids	124.007	107-35-7	15891	31	326510000	309550000	300330000	322000000	307690000	320500000	328180000	361860000	376740000	403310000	404530000	423290000	414720000	421200000	365780000	383250000	310940000	368190000	334610000	391910000	410680000	404860000	395480000	445080000	ko00120,ko00430,ko00920,ko01100,ko02010,ko04080
MEDN0283	2-Hydroxybutanoic Acid	C4H8O3	104.047	Organic acid And Its derivatives	Organic acid And Its derivatives	341.108	600-15-7	1148	3783	106660	134420	235690	217380	90622	83538	116880	87273	154480	112280	105300	126760	84554	114550	138640	102840	71158	83027	62000	80761	70486	85401	93498	61116	ko00640
MEDN0284	2-Hydroxyisocaproic Acid	C6H12O3	132.079	Organic acid And Its derivatives	Organic acid And Its derivatives	131.071	498-36-2	59783	5635	33237	28897	19823	22335	156650	130330	184980	96391	41616	27736	77791	35553	36805	58087	29679	34052	92094	128610	85666	144250	180370	30715	35009	660470	-
MEDN0285	2-Methylsuccinic Acid	C5H8O4	132.042	Organic acid And Its derivatives	Organic acid And Its derivatives	131.034	498-21-5	91315	6344	150190	138450	74020	130670	137130	105750	160780	192930	319730	202070	562140	217370	173910	161770	197700	291750	116620	323760	259920	210090	395280	133510	244840	430480	-
MEDN0290	3-Hydroxy-3-Methyl Butyric Acid	C5H10O3	118.063	Organic acid And Its derivatives	Organic acid And Its derivatives	117.055	625-08-1	37084	5722	60712	46735	47580	45382	63615	53825	56265	52081	56429	44555	80033	45001	52916	58553	65913	52461	68917	74409	55928	57603	86663	45999	50332	159080	-
MEDN0292	3-Hydroxybutyrate	C4H8O3	104.047	Organic acid And Its derivatives	Organic acid And Its derivatives	341.108	300-85-6	20067	125	106660	134420	235690	217380	90622	83538	116880	87273	154480	112280	105300	126760	84554	114550	138640	102840	71158	83027	62000	80761	70486	85401	93498	61116	ko00072,ko00650,ko01100,ko04024
MEDN0299	Adipic Acid	C6H10O4	146.058	Organic acid And Its derivatives	Organic acid And Its derivatives	145.05	124-04-9	30832	115	109260	123650	497690	314600	82734	76394	72966	85191	95870	111800	140400	100300	146710	112740	153590	131350	123900	84463	67650	66071	114250	131230	96711	141890	ko01100
MEDN0300	Azelaic Acid	C9H16O4	188.105	Organic acid And Its derivatives	Organic acid And Its derivatives	187.097	123-99-9	48131	5750	1392200	1322100	1371300	1547800	1536400	1515600	1771500	1685500	3535900	2365000	2835300	1810600	1796300	1997400	2153600	2032800	4424400	2737200	1571700	1780500	2137800	2162100	2507400	3294200	-
MEDN0306	Creatine phosphate	C4H10N3O5P	211.036	Nucleotide and its metabolites	Nucleotide and Its metabolomics	210.1	67-07-2	17287	6288	123940	99218	96432	51339	43197	47194	75063	90541	57871	73256	86572	100670	82976	108340	71832	71471	50606	83201	92901	51774	65434	41908	79626	79036	ko00330,ko01100
MEDN0314	Glutaric Acid	C5H8O4	132.042	Organic acid And Its derivatives	Organic acid And Its derivatives	131.034	110-94-1	17859	3254	150190	138450	74020	130670	137130	105750	160780	192930	319730	202070	562140	217370	173910	161770	197700	291750	116620	323760	259920	210090	395280	133510	244840	430480	ko00071,ko00310,ko01100
MEDN0316	Guanidinoethyl Sulfonate	C3H9N3O3S	167.037	Organic acid And Its derivatives	Sulfonic acids	166.029	543-18-0	17228	6962	560950	620760	464780	526000	228350	213350	201290	308920	480410	657200	618720	835220	861610	722450	773010	615340	334570	306900	416810	351050	846400	868470	627500	1021000	ko00430
MEDN0325	L-Lactic Acid	C3H6O3	90.0317	Organic acid And Its derivatives	Organic acid And Its derivatives	89.0239	79-33-4	422	5205	2757800	2594900	2542200	2419500	2298600	2414200	2611700	3155500	2643800	2792900	3089000	3040900	3253500	3160400	3049900	2768100	2825200	2991300	3123000	2777200	2808500	2671200	2805100	2844000	ko00010,ko00051,ko00620,ko00640,ko01100,ko04024,ko04066,ko04922,ko05230
MEDN0333	Malonicacid	C3H4O4	104.011	Organic acid And Its derivatives	Organic acid And Its derivatives	341.108	141-82-2	30794	3237	106660	134420	235690	217380	90622	83538	116880	87273	154480	112280	105300	126760	84554	114550	138640	102840	71158	83027	62000	80761	70486	85401	93498	61116	ko00061,ko00240,ko00410,ko01100,ko01212
MEDN0334	Mandelic Acid	C8H8O3	152.047	Organic acid And Its derivatives	Organic acid And Its derivatives	151.04	90-64-2	32800	5671	13645	6685.9	8944.7	9853.3	37401	27231	30050	27626	30838	7473.9	29462	21146	25792	22080	10885	9456.4	29029	26439	28482	26322	232720	13093	14466	285920	-
MEDN0335	Methylmalonic Acid	C4H6O4	118.027	Organic acid And Its derivatives	Organic acid And Its derivatives	117.019	516-05-2	30860	3712	1294500	1257600	1576000	1012500	651300	881690	909820	4033300	869750	2931500	1286500	1719000	2201400	1356000	1651200	880550	2032700	1401000	2363900	1680500	2477900	1363700	1097700	6443900	ko00240,ko00280,ko00640,ko01100
MEDN0338	Phenyllactate(Pla)	C9H10O3	166.063	Organic acid And Its derivatives	Organic acid And Its derivatives	165.055	828-01-3	25998	5745	103300	72953	42110	51289	125740	98564	220140	166270	240070	145290	820840	218400	223730	322640	208260	227680	163390	1030600	349060	340770	1173500	190350	423090	2046400	-
MEDN0340	Pyrrole-2-Carboxylic Acid	C5H5NO2	111.032	Organic acid And Its derivatives	Organic acid And Its derivatives	110.024	634-97-9	36751	3787	6628.1	9	6700.3	6199.1	8158.8	7705.7	4955	7854.7	11741	4420.5	12767	6247.9	6021.2	9374.8	8898.7	7804.1	12627	4496.4	10209	9204.5	139950	8646.1	7433.4	71694	ko00330
MEDN0343	Shikimic Acid	C7H10O5	174.053	Organic acid And Its derivatives	Organic acid And Its derivatives	173.045	138-59-0	16119	338	148870	192430	581180	875360	945150	775790	524190	615330	949200	623010	549620	168450	178450	201390	864320	772450	692110	736180	801310	651750	325740	733220	826130	899220	ko00400,ko01100,ko01230
MEDN0344	Subericacid	C8H14O4	174.089	Organic acid And Its derivatives	Organic acid And Its derivatives	173.081	505-48-6	9300	4243	73351	89880	79392	99155	86102	80944	81389	99909	96114	110120	102750	95017	103760	104300	94947	87906	292390	132470	77886	85153	92621	112620	104790	130070	-
MEDN0348	TXB2	C20H34O6	370.236	Fatty acyls	Oxidized lipids	369.228	54397-85-2	28728	422	42016	9	9	9	114840	63906	28656	50356	23391	15255	21600	26078	29262	29970	30793	21822	42352	66861	65109	42954	24121	16128	26990	50211	ko00590,ko01100,ko04726,ko04976
MEDN0350	(±)15-HETE	C20H32O3	320.235	Fatty acyls	Oxidized lipids	319.227	54845-95-3	15558	-	80557	6137.4	10755	11806	29199	22851	205490	281830	292960	288540	433440	296850	454480	275010	484210	357660	94949	395660	114730	163290	458080	994720	988060	366710	ko00590,ko04750
MEDN0352	O-Phosphorylethanolamine	C2H8NO4P	141.019	Glycerophospholipids	PE	140.011	1071-23-4	17553	5233	1197600	1549300	802900	918310	1515200	1508500	1285200	2032700	824930	1092000	1608600	1750900	1725000	1699200	880000	903530	1500300	1769800	1811600	1660600	1617600	935760	1067100	937260	ko00564,ko00600,ko01100,ko04071
MEDN0358	LPS(22:5/0:0)	C28H46NO9P	571.291	Glycerophospholipids	LPS	570.283	-	-	-	14247	4149.7	4814.5	4656.8	5594.8	5281.3	6329.7	13029	12198	7080.1	8836.9	10167	14752	12585	10465	15946	7274.3	12997	8112.4	10670	12300	12478	16992	7362.6	-
MEDN0360	LPG(18:1/0:0)	C24H47O9P	510.296	Glycerophospholipids	LPG	509.288	-	-	-	91449	16076	20245	22466	51904	48692	42784	69382	71451	78899	59365	60516	55183	53551	76920	76479	53487	80086	64457	79755	57890	76415	87210	39346	-
MEDN0362	LPE(18:1/0:0)	C23H46NO7P	479.301	Glycerophospholipids	LPE	478.293	-	74971	-	21459000	3489700	3515200	2768400	6596600	6651900	3876900	8769400	11860000	6416100	12164000	9009800	27947000	10686000	13146000	10559000	5699200	5747400	4815700	9070900	11969000	10547000	13876000	12240000	-
MEDN0364	LPE(18:0/0:0)	C23H48NO7P	481.317	Glycerophospholipids	LPE	480.309	-	75036	-	100580000	18718000	19134000	16477000	47891000	42878000	34886000	50316000	68675000	61773000	39974000	50374000	59411000	43801000	74549000	56200000	38900000	51675000	43136000	75620000	45051000	59961000	76152000	37075000	-
MEDN0366	LPE(16:0/0:0)	C21H44NO7P	453.286	Glycerophospholipids	LPE	452.278	-	-	-	107670000	14991000	15840000	13180000	44384000	40177000	23605000	69279000	75948000	57272000	58000000	57694000	120040000	62812000	89030000	95917000	36094000	54042000	41833000	86565000	74110000	78131000	123030000	38735000	-
MEDN0368	LPE(14:0/0:0)	C19H40NO7P	425.254	Glycerophospholipids	LPE	424.246	-	-	-	245100	30515	35555	24570	51904	39411	35129	72242	124450	92545	167540	107590	369290	156140	129860	117690	37371	64506	40867	107510	209290	106250	168450	197540	-
MEDN0372	LPA(0:0/16:0)	C19H39O7P	410.243	Glycerophospholipids	LPA	409.236	-	-	-	1097700	183680	213990	201620	591670	521770	456970	781970	941620	839360	640200	659640	717390	596790	1009300	989700	575730	687570	679650	856430	732410	929070	1085600	563840	ko00561,ko00564,ko01100,ko04024,ko04070,ko04072,ko04666,ko04912,ko04975,ko05200,ko05212,ko05231
MEDN0376	9,10-DiHOME	C18H34O4	314.246	Fatty acyls	Oxidized lipids	313.238	-	-	-	333690	316930	346180	567010	549000	442380	300090	332630	412760	367100	452670	486010	607610	413820	432010	472070	324780	381530	358600	419110	459790	404280	592160	561400	ko00591
MEDN0378	FFA(18:3)	C18H30O2	278.22	Fatty acyls	FFA	277.217	506-26-3	28661	386	64295	77913	96211	85074	96382	78149	47344	77747	47004	72334	91045	66299	90249	62129	78975	70607	44830	54478	49719	77867	76607	51266	85867	61219	ko00591,ko01040,ko01100
MEDN0380	FFA(16:1)	C16H30O2	254.2	Fatty acyls	FFA	253.217	373-49-9	28716	188	49177000	58298000	41210000	41808000	34056000	29672000	19213000	31887000	23203000	30423000	66023000	46765000	69524000	44814000	30407000	32927000	21051000	24148000	21938000	32469000	58144000	26898000	43184000	48254000	ko00061
MEDN0381	FFA(16:0)	C16H32O2	256.24	Fatty acyls	FFA	255.232	57-10-3	15756	187	31546000	33665000	36625000	35300000	37651000	33173000	28712000	32986000	30125000	33372000	33265000	32969000	37627000	32380000	31466000	32872000	33320000	33651000	33060000	32243000	37035000	30415000	34707000	33208000	ko00061,ko00062,ko00071,ko01040,ko01100,ko01212
MEDN0383	FFA(18:2)	C18H32O2	280.24	Fatty acyls	FFA	279.232	60-33-3	17351	191	37938000	23159000	27827000	29715000	41467000	36543000	34301000	39297000	40601000	35568000	35398000	34761000	40759000	33375000	37710000	40659000	35974000	38448000	38260000	46503000	38119000	41703000	46639000	35099000	ko00591,ko01040,ko01100
MEDN0385	FFA(12:0)	C12H24O2	200.17	Fatty acyls	FFA	199.17	143-07-7	30805	5611	325830	276890	319500	245520	263010	256700	305460	378330	347240	387290	418530	358850	405660	343580	331110	349570	369930	355130	352420	392160	370680	301400	394650	302600	ko00061,ko01100
MEDN0388	FFA(18:1)	C18H34O2	282.25	Fatty acyls	FFA	281.248	112-80-1	16196	190	98374	86717	89478	66785	103560	104990	76347	100220	88111	78953	89191	85100	102630	82959	85272	94662	82108	96171	92447	101520	90628	87726	110590	93860	ko00061,ko01040,ko04212
MEDN0390	EPA	C20H30O2	302.22	Fatty acyls	Oxidized lipids	301.217	10417-94-4	28364	6423	1442200	221730	338550	337990	485180	430830	562540	1001000	1176100	689030	1241200	1059100	1721000	1286700	1359400	1384700	661080	962450	784240	1502800	1874100	1387600	1870200	1254200	ko01040
MEDN0391	DHA	C22H32O2	328.24	Fatty acyls	Oxidized lipids	327.232	6217-54-5	28125	3457	299140	146060	244140	215490	258230	227220	383650	517810	694370	544980	423400	396020	1063400	561460	999820	993770	382870	804570	492100	1120400	799880	1145200	1708100	380770	ko01040
MEDN0394	FFA(20:2)	C20H36O2	308.27	Fatty acyls	FFA	307.264	2091-39-6	73731	-	22322	10281	16782	13524	19097	17538	13283	26116	19787	17375	23687	18324	24226	20761	22556	29214	22825	24663	26650	28668	25056	23857	34401	21286	ko01040
MEDN0398	AA	C20H32O2	304.24	Fatty acyls	Oxidized lipids	303.232	506-32-1	15843	193	8213200	2128900	3519500	3666500	6872600	6596000	8025200	9463400	9196200	7748900	7487000	7323800	9054200	7957200	8067200	9281400	8076700	9278100	8637400	10375000	8228500	10302000	11859000	6635700	ko00590,ko00591,ko01040,ko01100,ko04216,ko04217,ko04270,ko04611,ko04664,ko04666,ko04723,ko04726,ko04730,ko04745,ko04750,ko04912,ko04913,ko04921,ko04923,ko04925,ko05140,ko05146
MEDN0399	FFA(20:0)	C20H39NO4	312.3	Fatty acyls	FFA	311.295	506-30-9	28822	401	10727	6941.8	7977.4	13841	9095	11095	7877.1	7202.7	9789.6	11487	15152	14850	9156.5	11352	9731.6	9472.3	8849.4	8471.6	13467	12190	9649	11011	9846.8	10294	ko01040
MEDN0403	Urocanic Acid	C6H6N2O2	138.043	Organic acid And Its derivatives	Organic acid And Its derivatives	137.035	104-98-3	30817	298	103080	93061	103870	81316	75722	68442	80606	131040	134150	112200	141320	115540	152930	128750	115920	97528	152120	141550	183060	147840	157260	128530	154320	154480	ko00340,ko01100
MEDN0410	4-Hydroxybenzaldehyde	C7H6O2	122.037	Benzene and substituted derivatives	Benzene and substituted derivatives	121.029	123-08-0	17597	-	236270	229440	236950	239290	297850	263810	289200	264730	297460	263860	243220	256140	256730	248830	312030	280300	270930	333220	281050	303900	397460	278030	301410	1326500	ko01100
MEDN0413	Ethylmalonate	C5H8O4	132.042	Organic acid And Its derivatives	Organic acid And Its derivatives	131.034	601-75-2	741548	4180	150190	138450	74020	130670	137130	105750	160780	192930	319730	202070	562140	217370	173910	161770	197700	291750	116620	323760	259920	210090	395280	133510	244840	430480	-
MEDN0419	Uridine 5-Monophosphate	C9H13N2O9P	324.036	Nucleotide and its metabolites	Nucleotide and Its metabolomics	323.028	58-97-9	16695	-	1108300	1770100	2293300	2095800	1257100	1377200	1105000	1092400	1039700	1409700	1686500	1082500	1732500	1525500	1917300	1397100	1026800	1544000	750710	973480	1757200	1554800	1328200	845670	ko00240,ko01100
MEDN0428	N6-Succinyl Adenosine	C14H17N5O8	383.108	Nucleotide and its metabolites	Nucleotide and Its metabolomics	382.1	4542-23-8	71169	5867	212870	373730	483150	430560	267990	188550	180690	521750	199710	906280	731330	546560	581740	453920	904610	328360	276800	373460	333310	334750	568620	396840	349660	403870	-
MEDN0432	5-Hydroxyhexanoic Acid	C6H12O3	132.079	Organic acid And Its derivatives	Organic acid And Its derivatives	131.071	185956-02-9	131434	5510	238040	197870	127500	154980	739070	698660	972910	518050	240510	143960	391780	240820	232950	353480	174780	161130	592840	763210	516300	818520	1116200	171140	187820	4232700	-
MEDN0433	8-Hydroxy-2-Deoxyguanosine	C10H13N5O5	283.092	Nucleotide and its metabolites	Nucleotide and Its metabolomics	282.084	88847-89-6	40304	6890	20173	7443.8	15857	10344	20612	17080	35295	47193	33682	32277	49206	36221	51959	50302	42655	44276	47803	49997	74362	54958	55246	41561	51922	54048	-
MEDN0434	Β-Pseudouridine	C9H12N2O6	244.07	Nucleotide and its metabolites	Nucleotide and Its metabolomics	243.062	1445-07-4	17802	5734	30100	48805	43507	45860	79995	48107	219550	518730	249940	255750	274190	307870	433170	367680	335930	321260	647590	631530	965390	610510	534650	473370	479290	813100	ko00240,ko01100
MEDN0439	N-Acetylthreonine	C6H11NO4	161.069	Amino acid and its metabolites	Amino acid derivatives	160.061	17093-74-2	45826	-	70466	55510	68111	35857	43081	21222	38779	56947	60834	51853	74129	50160	60771	70392	64342	54100	54446	70500	72406	66662	52681	52743	55427	69762	-
MEDN0445	Orotidine	C10H12N2O8	288.059	Nucleotide and its metabolites	Nucleotide and Its metabolomics	287.052	314-50-1	25722	5754	42428	32388	47668	57816	49808	54906	79883	66174	69725	81199	69912	83615	69828	86555	85951	92146	99741	95675	103410	109590	86829	80936	103960	95259	ko00240,ko01100
MEDN0448	Pyridoxine 5'-Phosphate	C8H12NO6P	249.04	CoEnzyme and vitamins	CoEnzyme and vitamins	248.032	447-05-2	28803	6156	609650	568750	422990	563390	699360	759860	560660	663270	705020	826190	923740	845570	841460	753720	819120	964920	919150	848720	929140	890180	815690	801700	774530	701930	ko00750,ko01100
MEDN0452	2'-Deoxycytidine-5'-Monophosphate	C9H14N3O7P	307.057	Nucleotide and its metabolites	Nucleotide and Its metabolomics	306.049	1032-65-1	15918	6078	702370	827760	676030	644410	627830	482330	560370	643190	474480	834540	628160	736380	594470	690110	552310	368970	665600	387420	633530	354010	493570	308550	140070	244850	ko00240,ko01100
MEDN0455	Guanine	C5H5N5O	151.049	Nucleotide and its metabolites	Nucleotide and Its metabolomics	150.042	73-40-5	16235	315	14467	14016	17328	12572	9	7983.4	5883.5	14402	9	9197	11189	9	9	9898.2	6129.8	9	5240.3	6698.6	9	9	9	9	9	9	ko00230,ko01100
MEDN0460	N8-Acetylspermidine	C9H23N3O	189.184	Amino acid and its metabolites	Amino acid derivatives	188.176	34450-15-2	27911	6535	539.29	9	9	3937.2	9	9	9436	11236	3265.7	3565.5	3325.4	3826.3	3325.7	3324.7	3896.5	1227.9	9973	11129	8886.8	7189.3	4416.6	1090.5	3831.3	2179.5	-
MEDN0461	D-Sedoheptuiose 7-Phosphate	C7H13BaO10P	425.93	Carboxylic acids and derivatives	Sugar phosphates	287.017	2646-35-7	15721	-	80516	107580	97629	9	70126	66848	156440	148270	81289	123760	151490	81791	131010	149560	164930	153210	195220	214450	160620	183350	116660	192010	210010	182230	-
MEDN0463	D-Fructose 6-Phosphate-Disodium Salt	C6H11Na2O9P	304.1	Carboxylic acids and derivatives	Sugar phosphates	259	26177-86-6	-	-	88655000	127680000	178300000	124440000	30469000	42128000	93765000	63458000	96832000	70687000	67980000	56016000	46484000	70599000	97496000	84296000	66133000	73739000	62865000	73574000	48560000	87237000	94075000	39305000	-
MEDN0480	Dl-Glyceraldehyde3-Phosphate	C3H7O6P	169.998	Organic acid And Its derivatives	Phosphoric acids	168.99	591-59-3	17138	3294	34329000	50380000	60104000	37014000	21185000	20262000	2074400	1908200	2349700	1424300	2880900	2709600	1628100	1800700	1732200	1720200	1650000	1524200	1645500	1657400	1111900	1457600	1463100	1151400	-
MEDN0490	Fumaric Acid	C4H4O4	116.011	Organic acid And Its derivatives	Organic acid And Its derivatives	115.003	110-17-8	18012	3242	506980	596150	650790	471850	520400	476260	400990	694110	410010	328790	503170	741230	625470	635040	263550	461970	414390	386400	496090	398010	410420	332180	318450	94554	ko00020,ko00190,ko00220,ko00250,ko00350,ko00360,ko00620,ko00650,ko00760,ko01100,ko01200,ko04922,ko05200,ko05211,ko05230
MEDN0494	8,15-Dihete	C20H32O4	336.23	Fatty acyls	FFA	335.222	80234-65-7	88456	-	2553500	2674600	2210600	2099200	1949200	1732700	1142000	1814700	1331800	1860900	2833000	3031200	3852600	2827300	1789200	2075000	1282200	1583900	1273300	1906500	3502600	1700100	2490200	3208000	-
MEDN0496	N-Acetylmethionine	C7H13NO3S	191.062	Amino acid and its metabolites	Amino acid derivatives	190.054	65-82-7	165927	-	66378	91823	99664	101050	79571	68182	64797	74353	79933	113220	97382	119350	116420	89448	125390	64158	69210	45619	57243	59886	75815	66926	78868	52947	-
MEDN0498	Ribulose-5-Phosphate	C5H11O8P	230.019	Carboxylic acids and derivatives	Sugar phosphates	229.011	4300-28-1	17363	-	47099000	49623000	45636000	37973000	49182000	42069000	27662000	30845000	25208000	21976000	25608000	22170000	25231000	26766000	21394000	17095000	42193000	26585000	26482000	21946000	17310000	16503000	17225000	16327000	ko00030,ko00230,ko00440,ko00750,ko01100,ko01200,ko01230,ko04918
MEDN0499	Argininosuccinic acid	C10H18N4O6	290.123	Organic acid And Its derivatives	Organic acid And Its derivatives	289.115	2387-71-5	15682	5115	4083000	5266400	6096000	5524600	4486800	3862900	18691000	22106000	13142000	17606000	18038000	12775000	18261000	19811000	28421000	19857000	29438000	31883000	24061000	30029000	28161000	27074000	33651000	51382000	ko00220,ko00250,ko01100,ko01230
MEDN0502	2-Deoxyribose 1-Phosphate	C5H11O7P	214.024	Carboxylic acids and derivatives	Sugar phosphates	213.016	17210-42-3	28542	6182	1365400	1451500	1525500	1136400	1525500	1075800	964570	1307500	691690	856700	1139500	1142100	1321200	1134800	425850	912210	1155000	713390	1151600	1450400	919980	773740	768110	324640	ko00030,ko00240,ko01100
MEDN0506	N-Acetylglucosamine 1-Phosphate	C8H16NO9P	301.056	Carboxylic acids and derivatives	Sugar phosphates	300.048	6866-69-9	7125	6194	2352000	1864200	2104400	1959500	1636500	1797300	2959400	5020200	3570100	4235400	5390200	5411900	6803600	5659400	4738500	4683600	4796600	4447800	4809600	4851300	7139800	5817300	5254800	5658200	-
MEDN0533	Xanthosine	C10H12N4O6	284.076	Nucleotide and its metabolites	Nucleotide and Its metabolomics	283.068	146-80-5	18107	3408	9347500	8851500	3152700	3157700	7061400	5661100	7170800	14929000	7653100	8697500	19303000	19468000	23376000	19082000	10598000	10276000	14089000	14003000	20901000	16667000	28165000	11685000	15416000	31742000	ko00230,ko00232,ko01100,ko02010
MEDN0536	estrone 3-sulfate	C18H22O5S	350.119	Hormones and hormone related compunds	Hormones and hormone related compunds	349.111	481-97-0	17474	3556	89580	101760	107700	155480	173330	119710	63714	91951	291130	201980	274670	119890	107690	114230	231330	323000	122200	153920	120190	122340	170680	102280	180480	1122000	ko00140,ko04976
MEDN0537	ADP-ribose	C15H23N5O14P2	559.072	Nucleotide and its metabolites	Nucleotide and Its metabolomics	558.064	20762-30-5	16960	6059	35861000	52124000	55666000	52114000	44679000	66351000	1145900	1510500	564520	624810	720180	509480	360570	366060	355310	382360	662910	661500	535520	517580	282990	249760	297060	93786	ko00230,ko01100
MEDN0538	UDP-glucose	C15H24N2O17P2	566.055	Nucleotide and its metabolites	Nucleotide and Its metabolomics	565.047	133-89-1	46229	-	617190	530640	281540	317380	597300	668310	519700	921790	367460	337810	554580	465210	374100	299200	351030	354810	414460	761320	307870	503760	309750	312690	304870	208330	ko00040,ko00052,ko00053,ko00240,ko00500,ko00520,ko00524,ko00561,ko01100
MEDN0554	2-(4-Hydroxyphenyl)ethanol	C8H10O2	138.068	Benzene and substituted derivatives	Benzene and substituted derivatives	137.06	501-94-0	1879	7044	734230	734240	773960	761720	774750	768970	840400	744290	762010	771380	753290	816600	688220	722540	755250	740990	726890	847040	783220	793190	830600	777960	779680	1000100	ko00350,ko01100
MEDN0555	Hydroxyphenyllactic acid	C9H10O4	182.058	Organic acid And Its derivatives	Organic acid And Its derivatives	181.05	306-23-0	17385	5723	223200	161510	223310	198420	215940	167640	182600	205260	225190	228250	363540	245300	182100	202810	180700	169590	118710	239480	144670	159710	345210	136770	188780	439810	-
MEDN0561	N-Acetylaspartylglutamic acid	C11H16N2O8	304.091	Amino acid and its metabolites	Amino acid derivatives	303.083	3106-85-2	95120	-	523910	1257800	1109400	1539500	310470	272540	261840	286670	431230	632530	818960	999470	1192000	1131500	699610	497720	270980	300140	370860	258920	1139300	795310	553220	392850	ko00250,ko01100,ko04080
MEDN0568	2-Methylguanosine	C11H15N5O5	297.107	Nucleotide and its metabolites	Nucleotide and Its metabolomics	296.1	2140-77-4	19702	-	392830	375360	340260	321760	479630	423930	377480	420670	346090	364500	500880	511070	527740	490010	379820	407300	430720	476770	555120	473340	599210	412380	416820	578920	-
MEDN0570	L-Erythrulose	C4H8O4	120.042	Carboxylic acids and derivatives	Sugars	119.034	533-50-6	27913	-	21122	15955	8360.3	13915	16974	6559	10058	13265	10876	10418	19645	22558	17742	15439	15473	6494.3	8780.2	10619	26815	10190	16803	3543.6	14972	31274	-
MEDN0573	GDP-L-fucose	C16H25N5O15P2	589.082	Nucleotide and its metabolites	Nucleotide and Its metabolomics	588.074	15839-70-0	17009	6001	91845	196600	240900	205300	176640	169050	49261	55386	21842	98929	58514	42085	16524	19889	33758	30647	18928	33720	12757	17730	4821.9	13310	11538	9	ko00051,ko00520,ko01100
MEDN0579	N-lactoyl-phenylalanine	C12H15NO4	237.1	Amino acid and its metabolites	Amino acid derivatives	236.092	-	-	-	1194300	1122400	884230	975740	1017700	930190	1133000	1315000	1030400	1236500	1537500	1440400	1278500	1357200	1143800	1142700	1252500	1270100	1428800	1148100	1370000	1165400	1082900	1529800	-
MEDN0586	N-Acetyl-L-alanine	C5H9NO3	131.058	Amino acid and its metabolites	Amino acid derivatives	130.05	97-69-8	40992	5733	524780	568400	552390	519270	605530	432500	830250	1008800	720290	765590	904840	797640	1080600	994660	1012900	773440	977780	1219400	1307400	1294600	1488100	1028300	1075300	1427400	-
MEDN0588	Glycerophosphoric acid	C3H9O6P	172.014	Organic acid And Its derivatives	Phosphoric acids	171.006	57-03-4	15978	5161	3367000	3906600	3047700	1812200	1739600	1533900	1090100	1856900	1514700	941620	1921400	2560700	1799100	1656400	916810	1071400	1406800	1126600	1466400	1616800	1202200	990790	1122000	799220	-
MEDN0593	D-Malic acid	C4H6O5	134.022	Organic acid And Its derivatives	Organic acid And Its derivatives	133.014	636-61-3	30796	-	48744000	56198000	72079000	56390000	47527000	45720000	31349000	58656000	36730000	27604000	49518000	66304000	53345000	52540000	21090000	35767000	41143000	32725000	41668000	36519000	41508000	30934000	28757000	7839000	ko00650,ko01100
MEDN0602	deoxyguanosine 5'-monophosphate(dGMP)	C10H14N5O7P	347.063	Nucleotide and its metabolites	Nucleotide and Its metabolomics	346.055	902-04-5	16192	-	377960	468670	866920	534790	194660	165300	85666	119970	139960	296790	187530	164640	193420	132990	201530	156930	99872	123210	162210	131650	147690	118520	154370	118200	ko00230,ko01100
MEDN0604	Tetradecanedioic acid	C14H26O4	258.183	Fatty acyls	FFA	257.175	821-38-5	76308	5833	58275	57057	66556	74783	62617	78092	64300	59423	65217	70120	74473	58913	70393	59174	68192	66821	68410	67846	66902	60645	74341	60110	66983	77886	-
MEDN0616	O-Acetyl-L-serine	C5H9NO4	147.053	Amino acid and its metabolites	Amino acid derivatives	146.045	5147-00-2	17981	3270	47475	35817	39987	31197	61327	71753	109230	80238	81354	51668	55219	41817	44005	35972	54558	44634	77822	73066	67255	62177	28696	51015	45576	19740	ko00270,ko00920,ko01100,ko01200,ko01230,ko04122
MEDN0622	Porphobilinogen	C10H14N2O4	226.095	Organic acid And Its derivatives	Organic acid And Its derivatives	225.088	487-90-1	-	-	1517400	1508300	1356600	1661600	1247900	1214700	1437600	2002100	1477400	1335500	1355200	1816300	1133900	1393100	1243100	1450400	1415100	2053900	1525500	1648200	1182000	1113600	1598700	1276400	ko00860,ko01100
MEDN0624	5'-Adenylyl sulfate(APS)	C10H14N5O10PS	427.02	Nucleotide and its metabolites	Nucleotide and Its metabolomics	426.012	485-84-7	17709	5933	71015	40880	122770	252500	61083	129730	29880	9	12707	9	9	14271	9	7517.2	9	9	9	14216	13473	12864	9	6437	5169.5	9771.9	ko00230,ko00261,ko00920,ko01100
MEDN0632	N-Oleoyl Glycine	C20H37NO3	339.277	Alcohol and amines	Amines	338.27	2601-90-3	73723	-	4444.6	4938.5	4101	3443.9	4787.4	3925.4	4475.2	4715.2	6056.6	5122	3168.4	3548.8	5376.7	6593.9	5118.9	4629.4	5818.4	4743.2	3733.6	4051.4	4652.7	5310.7	5351.4	5337.7	-
MEDN0651	Succinic anhydride	C4H4O3	100.016	Organic acid And Its derivatives	Organic acid And Its derivatives	99.0082	108-30-5	36595	-	2452900	3518800	3503300	3252800	5596400	4092900	2368700	3364400	3461600	3179000	3519600	4307400	4576700	5069200	4405100	4199700	3750800	4080400	3088700	2546100	3268600	2973400	3047100	2890600	-
MEDN0657	D-Xylulose 5-phosphate	C5H11O8P	230.019	Carboxylic acids and derivatives	Sugar phosphates	229.011	4212-65-1	16332	5829	47099000	49623000	45636000	37973000	49182000	42069000	27662000	30845000	25208000	21976000	25608000	22170000	25231000	26766000	21394000	17095000	42193000	26585000	26482000	21946000	17310000	16503000	17225000	16327000	ko00030,ko00040,ko00053,ko01100,ko01200,ko01230,ko04918
MEDN0658	Hexadecanedioic acid	C16H30O4	286.214	Fatty acyls	FFA	285.207	505-54-4	73722	5642	126370	140470	190150	252510	290110	234740	153910	199560	205090	201510	146780	132920	155260	134110	180100	191150	222650	216580	247950	190120	147810	160120	175030	132340	ko01100
MEDN0669	5-oxoETE	C20H30O3	318.219	Fatty acyls	Oxidized lipids	317.212	106154-18-1	52449	-	9	9	9	9	9	9	6083.1	7830.1	9821	5340.8	10319	7089.7	10738	6270.2	11893	8336.6	2353.3	10955	9	10138	10445	20898	25599	6819.7	ko00590
MEDN0678	Ethylsalicylate	C9H10O3	166.063	Organic acid And Its derivatives	Organic acid And Its derivatives	165.055	118-61-6	-	-	11144000	12017000	11528000	12359000	8076100	9314900	9551600	9217300	10775000	10882000	10942000	14225000	8378400	12304000	10171000	10569000	11416000	9680200	12620000	12987000	9801700	8956800	13413000	10682000	-
MEDN0682	Octadecanamide	C18H37NO	283.288	Alcohol and amines	Amines	282.28	124-26-5	34900	-	7476.7	7013.6	7825.8	8767.2	9626.8	5454.9	7679.6	11628	8597.5	9001.1	7882.2	22595	5419.3	7654.5	6783	7328.9	7277	6250.1	7438.2	7574.7	5635.7	6668	11499	12256	-
MEDN0739	4-Hydroxybenzyl alcohol	C7H8O2	124.052	Benzene and substituted derivatives	Benzene and substituted derivatives	123.045	623-05-2	67410	-	73545	43616	29660	25255	35954	47261	76139	51208	78585	68793	128070	76638	95600	93183	82921	78924	52795	104950	54681	78817	158640	69782	99289	234310	-
MEDN0741	Methanesulfonic acid	CH4O3S	95.9881	Organic acid And Its derivatives	Sulfonic acids	94.9803	75-75-2	-	-	807190	714990	669910	596440	550060	589560	679330	784300	716710	817450	853760	835100	872400	972320	939870	855140	705490	773810	710830	818730	970560	832720	879340	1111500	ko00920,ko01100
MEDN0744	Delta-Hexalactone	C6H10O2	114.068	Aldehyde,Ketones,Esters	Esters	113.06	823-22-3	589927	5442	205470	135460	296790	294230	211300	273540	160290	152470	120890	141650	185430	226160	245150	255320	164230	250180	235310	189250	233270	164250	94239	255680	199800	241020	-
MEDN0751	(±)12-HETE	C20H32O3	320.235	Fatty acyls	Oxidized lipids	319.227	71030-37-0	-	-	37156	9	9	9	15243	16338	83932	139190	138030	113820	159090	126430	199940	114600	239770	150700	38617	164620	50617	88257	207410	390720	437500	149790	-
MEDN0760	(±)5-HETE	C20H32O3	320.235	Fatty acyls	Oxidized lipids	319.227	-	28209	6554	52588	3295.3	5607.6	4960.7	12468	12765	155650	237780	215690	213690	352070	193980	332710	176370	428030	293710	64203	289020	96867	128820	381690	858810	863700	278300	-
MEDN0763	(±)9-HETE	C20H32O3	320.235	Fatty acyls	Oxidized lipids	319.227	79495-85-5	72785	-	52588	3295.3	5607.6	4960.7	12468	12765	155650	237780	215690	213690	352070	193980	332710	176370	428030	293710	64203	289020	96867	128820	381690	858810	863700	278300	-
MEDN0765	11,12-EET	C20H32O3	320.235	Fatty acyls	Oxidized lipids	319.227	123931-40-8	-	-	239990	8568.6	23935	37330	161350	113330	291750	361780	480830	370080	521780	516260	573280	461620	578230	505840	261960	448250	213470	271240	571600	1103400	1019800	527850	-
MEDN0767	12,13-EpOME	C18H32O3	296.235	Fatty acyls	Oxidized lipids	295.227	-	38299	-	248780	247550	250370	297630	250960	286280	256100	239710	221560	256340	251830	277050	288310	257810	238290	223330	232980	230610	247890	220760	252880	231330	234650	239570	ko00591,ko01100
MEDN0768	13-oxoODE	C18H30O3	294.219	Fatty acyls	Oxidized lipids	293.212	54739-30-9	68947	-	85061	105280	97427	113210	89417	110310	138300	110520	95687	95091	113420	108560	120030	91619	104850	80366	82938	112360	101850	111780	102960	111380	93518	112960	ko00591
MEDN0771	15-oxoETE	C20H30O3	318.219	Fatty acyls	Oxidized lipids	317.212	81416-72-0	15559	-	9291.3	9	9	9	7593.4	8278.4	20445	27562	19695	13772	25301	21417	41913	14909	32328	24206	8226	19441	14711	28645	28299	32779	49168	15323	ko00590
MEDN0779	5-HETrE	C20H34O3	322.251	Fatty acyls	Oxidized lipids	321.243	195061-94-0	-	-	9	9	9	9	3433.5	9	6931.1	8677.4	10885	9026.6	22487	10809	15265	7702.4	14487	8529	9	12250	5308.2	4823.6	20276	27171	30296	15824	-
MEDN0780	5-iPF2α-VI	C20H34O5	354.241	Fatty acyls	Oxidized lipids	353.233	180469-63-0	-	-	9	9	9	347.26	9	9	3445.4	4790.3	6739	15722	12687	8296	12105	9174.1	28767	13605	9	16364	9	6771.5	12627	34575	30433	19176	-
MEDN0783	9,10-EpOME	C18H32O3	296.235	Fatty acyls	Oxidized lipids	295.227	-	-	-	248780	247550	250370	297630	250960	286280	256100	239710	221560	256340	251830	277050	288310	257810	238290	223330	232980	230610	247890	220760	252880	231330	234650	239570	-
MEDN0784	9-oxoODE	C18H30O3	294.219	Fatty acyls	Oxidized lipids	293.212	54232-59-6	72842	-	85061	105280	97427	113210	89417	110310	138300	110520	95687	95091	113420	108560	120030	91619	104850	80366	82938	112360	101850	111780	102960	111380	93518	112960	ko00591
MEDN0795	PGF2α	C20H34O5	354.241	Fatty acyls	Oxidized lipids	353.233	551-11-1	-	-	18521	9	7215.5	6525.9	28385	16114	18811	19208	33189	29075	26687	27342	25142	27242	70893	34772	18617	44975	18863	31392	30763	66478	60602	64253	-
MEDN0797	PGJ2	C20H30O4	334.214	Fatty acyls	Oxidized lipids	333.207	60203-57-8	27485	3464	99240	9	9176.3	18382	57712	39258	83950	62850	159770	113510	89544	149870	142040	142840	88790	86991	83017	103010	61470	72381	101980	97432	97560	112800	ko00590,ko01100,ko04726
MEDN0808	Myoinositol	C6H12O6	180.16	Carboxylic acids and derivatives	Sugar alcohols	179.057	87-89-8	17268	5221	384040	445660	304470	403300	237600	254370	319220	394180	295100	313860	327870	454040	514790	460350	338330	326930	299880	299410	360050	317080	402690	332730	332200	302220	ko00052,ko00053,ko00562,ko01100,ko02010,ko04070
MEDN0818	N-acetyl-beta-alanine	C5H9NO3	131.058	Amino acid and its metabolites	Amino acid derivatives	130.05	3025-95-4	16682	-	348490	347500	376530	325550	278270	299540	518530	525450	409630	438760	522790	452400	554430	550940	447920	429050	562420	534400	670520	722080	750550	567420	621180	838580	ko00410
MEDN0820	3-Hydroxyglutaric acid	C5H8O5	148.037	Organic acid And Its derivatives	Organic acid And Its derivatives	147.029	638-18-6	-	5417	742500	75765	207430	197350	668150	725670	1418800	1497800	1196700	548800	540580	390540	402780	388970	564850	1257100	918350	1645900	1258800	1839400	542050	751610	1442800	616990	-
MEDN0822	Cysteine glutathione disulfide	C13H22N4O8S2	426.088	Amino acid and its metabolites	Small Peptide	425.08	13081-14-6	143243	5628	1234300	1038200	1040700	1377100	4021400	2945700	2161100	5767200	3040500	1769100	3117000	3613000	3905800	4576400	2918900	4354500	2895500	4760700	4159700	5320700	3144100	5667200	5673000	2861100	-
MEDN0823	Trp-Glu	C16H19N3O5	333.132	Amino acid and its metabolites	Small Peptide	332	36099-95-3	-	-	9174.1	14220	13172	13553	16055	10084	31365	49043	12081	13852	20225	20172	13153	16180	16553	10111	30268	31895	23428	24005	10298	7781.5	11499	6760.7	-
MEDN0827	N-acetylornithine	C7H14N2O3	174.1	Amino acid and its metabolites	Amino acid derivatives	173.093	6205-08-9	16543	-	3067700	3737600	5111800	4312100	2954100	2777700	4120400	6318700	4123500	5528400	4393700	6063300	7311900	5995500	6086500	5122700	5575800	4939100	6637800	5679900	5331800	6546600	6099600	2101800	ko00220,ko01100,ko01210,ko01230
MEDN0832	D-Glucosamine 6-Phosphate	C6H14NO8P	259.151	Carboxylic acids and derivatives	Sugar phosphates	258.038	3616-42-0	15873	6111	260580	201710	199380	169740	189710	247030	451770	440110	383960	384260	307510	289800	301170	360920	314080	384410	505240	499510	474560	412760	300650	464090	394600	253300	ko00250,ko00520,ko01100,ko04931
MEDN0841	3-Ureidopropionate	C4H8N2O3	132.054	Organic acid And Its derivatives	Organic acid And Its derivatives	131.046	462-88-4	-	-	304530	286040	315780	281560	276250	287010	407340	323060	401990	352130	334800	288130	281750	314700	303540	317860	372210	358980	382860	367370	299210	265560	335380	315890	ko00240,ko00410,ko00770,ko01100
MEDN0843	N-Amidino-L-Aspartate	C5H9N3O4	175.059	Amino acid and its metabolites	Amino acid derivatives	174.052	6133-30-8	17072	10	215380	217020	233710	245540	175890	185910	209540	337550	267970	341100	247310	329190	410770	349430	288270	305900	323980	340980	389200	329630	249480	264970	334300	142750	-
MEDN0844	Stachyose	C24H42O21	666.222	Carboxylic acids and derivatives	Sugars	665.214	470-55-3	17164	6951	19743	24931	28851	24260	26995	28052	10092	13972	25307	36272	10679	12955	13241	23025	16445	18230	14038	6777.7	19769	12520	13722	24424	13033	9093.4	ko00052,ko01100
MEDN0856	2',4'-Dihydroxyacetophenone	C8H8O3	152.047	Benzene and substituted derivatives	Benzene and substituted derivatives	151.04	89-84-9	18414	-	16093	11749	12541	10920	9512.6	10903	21684	17252	37043	18476	19689	23786	23516	22707	20234	26916	13590	43006	10535	10896	18400	21602	25619	42192	-
MEDN1006	Uric acid	C5H4N4O3	168.028	Organic acid And Its derivatives	Organic acid And Its derivatives	167.021	69-93-2	17775	88	4986400	7180800	3860900	5471500	8416700	6328700	2504100	2963300	2962900	7021000	9643500	8111200	6910000	9287100	8859300	3431600	5071800	2933200	5613800	1620200	10043000	8345200	3186100	15494000	ko00230,ko01100,ko04976
MEDN1009	3-hydroxyphenylacetic acid	C8H8O3	152.047	Organic acid And Its derivatives	Organic acid And Its derivatives	151.04	621-37-4	17445	5429	15500	9	9	9	32647	29363	26493	20019	20169	15283	22731	12127	17389	24169	12962	11251	23221	22007	16734	26385	201290	10040	18069	274660	ko00350,ko00360,ko01100
MEDN1011	D-Mannitol	C6H14O6	182.079	Carboxylic acids and derivatives	Sugar alcohols	181.071	69-65-8	16899	142	14339	22052	10514	12354	16878	13395	8915.5	17719	9	15101	18706	30394	27935	26244	16411	9282	16056	15637	19036	12442	26596	14359	9316	17749	ko00051,ko01100,ko02010
MEDN1022	5,6-Dimethylbenzimidazole	C9H10N2	146.084	Heterocyclic compounds	Heterocyclic compounds	145.077	582-60-5	15890	-	492480	499060	522510	620890	715790	648080	769120	944170	772900	798320	722790	782540	1006600	912320	1002600	921610	1174600	960020	1180100	1108200	1040600	1128200	1193400	1066600	ko00740,ko00860,ko01100
MEDN1035	13(R)-HODE	C18H32O3	296.235	Fatty acyls	Oxidized lipids	295.2	10219-69-9	-	-	1313800	1237600	1193400	1317300	1232500	1366700	1484800	1614900	1442000	1520600	2032600	1930400	2137700	1686300	1756000	1528700	1282000	1673400	1341900	1332300	2031400	2074700	2269800	1532500	-
MEDN1039	Indole-4-carboxaldehyde	C9H7NO	145.053	Heterocyclic compounds	Indole and Its derivatives	144.045	1074-86-8	-	-	5931.6	4668.8	3888	6174.8	10307	7917.3	7261.1	7870.3	5429.5	7599.6	6842.3	5342.8	8932.2	7211.7	9753.3	7603.5	5856.2	8572	6616.8	9524.7	6751.3	4493.3	8399.9	15541	-
MEDN1041	9(S)-HpOTrE	C18H30O4	310.214	Fatty acyls	Oxidized lipids	309.207	111004-08-1	-	-	15017	7743.4	7687.7	11782	7743.9	7041.4	8888.5	9272	7159.3	9149.2	9967.2	11298	9659	14220	10933	13697	6769.9	11674	7663	12929	10507	8622.8	12556	9221.1	-
MEDN1045	2-Amino-4,6-pteridinediol	C6H5N5O2	179.044	Nucleotide and its metabolites	Nucleotide and Its metabolomics	178.038	119-44-8	-	-	62295	55487	68468	72791	39552	45342	51283	51987	61894	62758	54650	61972	57669	63166	70267	55354	45381	42671	52053	45145	70128	55127	51247	63989	-
MEDN1052	2-Hydroxyglutaric acid	C5H8O5	148.037	Organic acid And Its derivatives	Organic acid And Its derivatives	147.029	13095-48-2	-	-	75879	44505	72366	73724	79604	62967	92692	121440	122730	234570	98129	79594	72196	67179	170910	135260	167260	183590	143020	85759	112870	127880	71227	137280	-
MEDN1055	D-Calcium Pantothenate	C18H34N2O10	438.221	CoEnzyme and vitamins	CoEnzyme and vitamins	437.214	137-08-6	-	-	202570	138340	154340	95155	233040	191040	747610	795730	427730	215730	325630	269480	850230	310280	278010	237290	303230	343140	335950	433180	300290	207590	295330	270050	-
MEDN1056	Iminodiacetic acid	C4H7NO4	133.037	Organic acid And Its derivatives	Organic acid And Its derivatives	132.03	142-73-4	24786	-	1430800	2537800	2726000	2528500	2044900	1548200	5780000	11460000	4349400	12300000	6675400	7613700	8119600	7569600	9497900	6573200	9945000	14783000	16234000	10337000	5265500	10254000	10300000	11631000	-
MEDN1064	N-arachidene glycine	C22H35NO3	361.262	Aldehyde,Ketones,Esters	Esters	360.254	179113-91-8	-	-	13511	1998	9	9	11894	7346.6	28346	65306	29109	12225	27574	26842	43934	42066	29605	31179	41523	62995	63875	83691	60782	34222	55114	38570	-
MEDN1078	cis-EODA	C18H34O3	298.251	Fatty acyls	Oxidized lipids	297.243	2443-39-2	85661	-	20451	24340	14324	24176	12249	4793	10009	11015	13749	19890	63763	50643	63259	18565	20111	20009	9135.7	12983	8071.7	16083	30221	8504.3	22735	54379	-
MEDN1079	FFA(22:6)	C22H32O2	328.24	Fatty acyls	FFA	327.232	25167-62-8	-	-	299140	146060	244140	215490	258230	227220	383650	517810	694370	544980	423400	396020	1063400	561460	999820	993770	382870	804570	492100	1120400	799880	1145200	1708100	380770	-
MEDN1081	12,13-DiHOME	C18H34O4	314.246	Fatty acyls	Oxidized lipids	313.238	263399-35-5	-	-	333690	316930	346180	567010	549000	442380	300090	332630	412760	367100	452670	486010	607610	413820	432010	472070	324780	381530	358600	419110	459790	404280	592160	561400	-
MEDN1083	Sphingosine 1-phosphate	C18H38NO5P	379.249	Sphingolipdis	SM	378.2	26993-30-6	37550	5272	20744	42647	45364	10124	14043	15517	14566	25495	21000	10853	27849	44579	27951	31494	18678	40432	12072	41844	16668	92164	31756	22229	36364	11041	ko00600,ko01100,ko04020,ko04071,ko04072,ko04080,ko04371,ko04666,ko05152
MEDN1087	UDP-D-galactose	C15H24N2O17P2	566.055	Carboxylic acids and derivatives	Sugars	565.047	2956-16-3	67119	5291	617190	530640	281540	317380	597300	668310	519700	921790	367460	337810	554580	465210	374100	299200	351030	354810	414460	761320	307870	503760	309750	312690	304870	208330	ko00052,ko00520,ko01100
MEDN1092	4-acetoxyphenol	C8H8O3	152.047	Benzene and substituted derivatives	Phenolics	151.026	3233-32-7	-	-	46064000	39252000	18442000	18094000	26585000	22160000	43494000	60966000	63208000	55030000	87980000	93404000	106790000	102630000	72095000	70702000	82141000	79075000	94196000	82798000	99732000	63753000	61120000	112590000	ko01100
MEDN1098	2-ethyl-2-hydroxybutyric acid	C6H12O3	132.079	Organic acid And Its derivatives	Organic acid And Its derivatives	131.071	3639-21-2	-	6411	97885	85452	112710	104100	82813	53547	50408	91043	70907	146480	127080	203430	208780	194520	135060	101910	101120	87443	129440	81538	175290	156690	101510	178750	-
MEDN1108	1,6-anhydro-β-D-glucose	C6H10O5	162.053	Carboxylic acids and derivatives	Sugars	161.045	498-07-7	30997	5613	115650	74844	95727	92460	62391	55179	82477	39535	84061	84037	84530	77619	41644	64542	93545	68724	34111	55523	48013	54941	50562	67376	61991	52253	-
MEDN1112	16-Hydroxyhexadecanoic acid	C16H32O3	272.235	Fatty acyls	FFA	271.227	506-13-8	55328	-	137400	110230	115560	145970	128540	126590	171700	274320	260940	2018400	1601600	396520	1074700	372140	1368100	371270	180050	471310	180800	229100	789980	1120200	919000	934310	-
MEDN1117	Uridine-5'-diphospho-N-acetylgalactosamine disodium salt	C17H27N3O17P2	607.082	Nucleotide and its metabolites	Nucleotide and Its metabolomics	606.074	528-04-1	16264	5281	2135700	2724800	1736200	2383700	1426300	1347600	545550	881840	479330	483380	1216300	1089400	701540	433610	409090	436590	352590	546410	376350	448240	437990	207410	315240	85110	ko00520,ko01100
MEDN1125	N,N′-dicyclohexylcarbodiimide	C13H22N2	206.178	Alcohol and amines	Polyamines	205.17	538-75-0	-	-	12843000	11354000	13055000	12337000	11406000	10720000	11121000	11361000	12368000	12939000	9966900	11736000	11102000	10849000	11964000	10823000	11492000	11221000	11811000	10705000	11563000	10594000	11039000	12543000	-
MEDN1129	Erythrose	C4H8O4	120.042	Carboxylic acids and derivatives	Sugars	119.034	583-50-6	23956	289	21122	15955	8360.3	13915	16974	6559	10058	13265	10876	10418	19645	22558	17742	15439	15473	6494.3	8780.2	10619	26815	10190	16803	3543.6	14972	31274	-
MEDN1133	Butanone acid	C4H6O3	102.032	Organic acid And Its derivatives	Organic acid And Its derivatives	101.024	600-18-0	-	-	10187	39618	35257	23960	14546	12143	15604	22133	13300	23162	9	21220	23382	34482	28464	21091	21372	23222	20334	26360	57633	32621	32304	45721	-
MEDN1141	Apocholic acid	C24H38O4	390.277	Bile acids	Bile acids	389.269	641-81-6	-	-	11400	9	17440	20644	13871	31537	31415	13461	239340	61216	440760	47890	9	9	120680	212240	13328	37705	9	29195	155680	21113	98526	1801500	-
MEDN1148	2-hydroxyhexadecanoic acid	C16H32O3	272.235	Fatty acyls	FFA	271.227	764-67-0	75972	-	137400	110230	115560	145970	128540	126590	171700	274320	260940	2018400	1601600	396520	1074700	372140	1368100	371270	180050	471310	180800	229100	789980	1120200	919000	934310	-
MEDN1156	FFA(20:4)	C20H32O2	304.24	Fatty acyls	FFA	303.2	82073-91-4	-	-	447610	116380	211180	185340	359070	336860	443040	487790	537910	418110	391050	397320	522040	405750	470620	499800	433030	515670	479000	566660	448160	548180	630110	372210	-
MEDN1159	FFA(15:1)	C15H28O2	240.209	Fatty acyls	FFA	239.201	84743-29-3	-	-	63365	40735	57837	33163	59845	35451	38306	72762	49331	9	50530	9	9	39749	32714	56238	55262	9	49374	34284	64060	81931	72865	9	-
MEDN1162	p-Tolyl Sulfate	C7H8O4S	188.014	Organic acid And Its derivatives	Sulfonic acids	187.009	3233-58-7	-	-	327300	295160	866300	1050700	261660	229120	183500	171310	1270500	938270	790280	396470	415270	414900	1094900	1015100	192000	237510	221330	194990	582110	821790	973240	1481000	-
MEDN1167	4-Hydroxybenzoic Acid	C7H6O3	138.032	Benzene and substituted derivatives	Phenolic acids	137.024	99-96-7	30763	5486	823860	751690	766730	781670	832470	837450	818210	818090	924060	790800	864410	823840	852130	843200	860540	864500	885740	875930	856950	866640	897930	856690	802360	1033800	ko00130,ko00790,ko01100
MEDN1200	L-tyrosine methyl ester 4-sulfate	C10H13NO6S	275.046	Amino acid and its metabolites	Amino acid derivatives	274.039	-	-	-	13539	15302	16752	24153	47422	48212	21550	26115	20396	12639	44542	19778	20598	25244	17503	23237	32095	27468	44282	34588	43573	14011	17943	42672	-
MEDN1221	D-Mannose 6-phosphate	C6H13O9P	260.03	Carboxylic acids and derivatives	Sugar phosphates	259.022	3672-15-9	-	-	171520000	255820000	343040000	277090000	74510000	92097000	214580000	124110000	205200000	173650000	157380000	134000000	106740000	151010000	186180000	202300000	129720000	154150000	136480000	182000000	106420000	183450000	187070000	84640000	ko00051,ko00520,ko01100,ko04142
MEDN1226	2-amino-4-oxovaleric acid	C5H9NO3	131.058	Organic acid And Its derivatives	Organic acid And Its derivatives	130.05	4439-83-2	-	-	348490	347500	376530	325550	278270	299540	518530	525450	409630	438760	522790	452400	554430	550940	447920	429050	562420	534400	670520	722080	750550	567420	621180	838580	ko00472,ko01100
MEDN1231	1-O-vanillyl-β-D-glucose	C14H18O9	330.095	Benzene and substituted derivatives	Benzene and substituted derivatives	329.088	-	-	-	18857	13242	14565	18951	23626	21908	20550	19674	19041	16563	16322	13308	21631	15832	15377	19469	20711	22241	20524	17769	14427	18487	19397	22628	-
MEDN1235	L-2-amino-6-oximelic acid	C7H11NO5	189.064	Organic acid And Its derivatives	Organic acid And Its derivatives	188.057	75650-93-0	-	-	51916	47363	50411	54034	42854	30851	32274	36906	34093	33874	62833	47601	44144	43572	30458	45545	34333	36870	57939	34847	131920	38409	34280	122380	ko00300,ko01100,ko01230
MEDN1236	Cyclic ADP ribose	C15H21N5O13P2	541.061	Nucleotide and its metabolites	Nucleotide and Its metabolomics	540.1	119340-53-3	-	-	496790	202450	78199	79059	232740	263860	340450	196160	228020	304770	222850	231180	228970	226780	194980	67988	337800	146530	274920	172600	120260	84684	160990	184960	ko04020,ko04921,ko04970,ko04972
MEDN1241	2-(α-D-mannosyl) -3-phosphate glyceride	C9H17O12P	348.046	Alcohol and amines	Amines	347.038	-	-	-	383990000	300670000	287680000	344760000	329070000	250240000	272120000	314130000	282320000	281320000	259330000	313150000	217550000	229850000	294390000	278740000	214040000	285480000	131860000	227590000	172220000	198780000	218550000	91130000	ko00051,ko01100
MEDN1246	3-(pyrazol-1-yl) -L-alanine	C6H9N3O2	155.069	Amino acid and its metabolites	Amino acid derivatives	154.062	2734-48-7	-	-	2160700	1665800	1629700	1373300	1180500	1191400	2073000	2489200	2783700	2008000	3035800	2034000	1965000	2384400	2035500	2210500	2824000	2434200	2910100	2667700	2429800	2261500	2614800	2485700	-
MEDN1247	1-pyrroline-4-hydroxy-2-carboxylate	C5H7NO3	129.043	Heterocyclic compounds	Heterocyclic compounds	128.035	9054-77-7	16352	6564	20596	18273	16050	24396	21821	23273	39534	44765	36680	34290	37746	47645	67908	71022	45662	52384	36751	46427	60090	53996	57649	52487	66674	68478	ko00330,ko01100
MEDN1264	LPE(0:0/22:4)	C27H48NO7P	529.317	Glycerophospholipids	LPE	528.31	-	-	-	287170	93151	180010	146170	232080	136280	126370	348520	381990	249130	495850	325590	399110	306660	254200	354210	191250	275480	165390	441360	454040	480540	572000	448620	-
MEDN1265	LPE(22:4/0:0)	C27H48NO7P	529.317	Glycerophospholipids	LPE	528.31	-	-	-	287170	93151	180010	146170	232080	136280	126370	348520	381990	249130	495850	325590	399110	306660	254200	354210	191250	275480	165390	441360	454040	480540	572000	448620	-
MEDN1267	LPE(0:0/22:5)	C27H46NO7P	527.301	Glycerophospholipids	LPE	526.296	-	-	-	341460	90075	192350	155020	341050	273160	122710	444270	456450	361830	226390	304670	410850	334130	552810	339990	202150	400800	216050	622550	549990	466120	1075000	744860	-
MEDN1268	LPE(22:5/0:0)	C27H46NO7P	527.301	Glycerophospholipids	LPE	526.296	-	-	-	341460	90075	192350	155020	341050	273160	122710	444270	456450	361830	226390	304670	410850	334130	552810	339990	202150	400800	216050	622550	549990	466120	1075000	744860	-
MEDN1269	LPE(0:0/22:6)	C27H44NO7P	525.286	Glycerophospholipids	LPE	524.28	-	-	-	74667	29758	35818	42091	92385	64787	44721	99106	77666	63042	69568	45125	92851	76628	111180	91910	49380	74888	40527	128000	124590	105450	129180	110540	-
MEDN1270	LPE(22:6/0:0)	C27H44NO7P	525.286	Glycerophospholipids	LPE	524.28	-	-	-	74667	29758	35818	42091	92385	64787	44721	99106	77666	63042	69568	45125	92851	76628	111180	91910	49380	74888	40527	128000	124590	105450	129180	110540	-
MEDN1271	LPE(0:0/20:2)	C25H48NO7P	505.317	Glycerophospholipids	LPE	504.311	-	-	-	352510	56664	58116	61265	163650	130760	79833	198690	222280	132640	208570	158470	522530	150290	193390	193420	142680	160740	112280	190950	189580	168520	262290	167370	-
MEDN1272	LPE(20:2/0:0)	C25H48NO7P	505.317	Glycerophospholipids	LPE	504.311	-	-	-	352510	56664	58116	61265	163650	130760	79833	198690	222280	132640	208570	158470	522530	150290	193390	193420	142680	160740	112280	190950	189580	168520	262290	167370	-
MEDN1273	LPE(0:0/20:3)	C25H46NO7P	503.301	Glycerophospholipids	LPE	502.295	-	-	-	2378800	480540	377180	277210	581660	554930	199960	627430	649310	510050	1193500	1195000	1660900	1619400	957550	859860	231210	368880	232690	608510	1866300	718240	1152300	3178700	-
MEDN1274	LPE(20:3/0:0)	C25H46NO7P	503.301	Glycerophospholipids	LPE	502.295	-	-	-	2378800	480540	377180	277210	581660	554930	199960	627430	649310	510050	1193500	1195000	1660900	1619400	957550	859860	231210	368880	232690	608510	1866300	718240	1152300	3178700	-
MEDN1276	LPE(20:4/0:0)	C25H44NO7P	501.286	Glycerophospholipids	LPE	500.28	-	-	-	50322000	15519000	17794000	12814000	26676000	29971000	14488000	30257000	29854000	30211000	31024000	32636000	43272000	36848000	44481000	33240000	14045000	21253000	12574000	34383000	45765000	33995000	49340000	71308000	-
MEDN1277	LPE(0:0/20:5)	C25H42NO7P	499.27	Glycerophospholipids	LPE	498.263	-	-	-	687920	209860	137150	86468	194330	197290	88522	206440	195820	189610	484230	415910	570930	583570	341860	244010	91077	124110	84731	200310	632280	246920	432900	1109900	-
MEDN1278	LPE(20:5/0:0)	C25H42NO7P	499.27	Glycerophospholipids	LPE	498.263	-	-	-	687920	209860	137150	86468	194330	197290	88522	206440	195820	189610	484230	415910	570930	583570	341860	244010	91077	124110	84731	200310	632280	246920	432900	1109900	-
MEDN1279	LPE(0:0/18:0)	C23H48NO7P	481.317	Glycerophospholipids	LPE	480.309	-	-	-	100580000	18718000	19134000	16477000	47891000	42878000	34886000	50316000	68675000	61773000	39974000	50374000	59411000	43801000	74549000	56200000	38900000	51675000	43136000	75620000	45051000	59961000	76152000	37075000	-
MEDN1282	LPE(0:0/18:2)	C23H44NO7P	477.286	Glycerophospholipids	LPE	476.279	-	-	-	4613500	884980	1436100	1092000	2429600	2257800	1599000	3122900	3561600	1619300	2840300	1747700	5783900	2824100	3877000	3284500	1816100	2152800	1545400	3171200	2834300	2863400	3614500	3349700	-
MEDN1283	LPE(0:0/18:3)	C23H42NO7P	475.27	Glycerophospholipids	LPE	474.264	-	-	-	141340	29506	24877	25275	47534	40572	39538	46789	115410	40806	108610	34713	187350	86340	120460	61736	27753	40580	27806	49649	106670	95376	96524	183970	-
MEDN1284	LPE(18:3/0:0)	C23H42NO7P	475.27	Glycerophospholipids	LPE	474.264	-	-	-	141340	29506	24877	25275	47534	40572	39538	46789	115410	40806	108610	34713	187350	86340	120460	61736	27753	40580	27806	49649	106670	95376	96524	183970	-
MEDN1285	LPE(0:0/16:0)	C21H44NO7P	453.286	Glycerophospholipids	LPE	452.278	-	-	-	107670000	14991000	15840000	13180000	44384000	40177000	23605000	69279000	75948000	57272000	58000000	57694000	120040000	62812000	89030000	95917000	36094000	54042000	41833000	86565000	74110000	78131000	123030000	38735000	-
MEDN1287	LPE(0:0/16:1)	C21H42NO7P	451.27	Glycerophospholipids	LPE	450.264	-	-	-	818760	134360	77787	75514	112230	78477	60426	103340	309430	195200	602470	330240	1400500	426610	348420	234010	63859	85956	62741	118920	1170700	303070	417510	1857000	-
MEDN1299	1-Aminocyclohexanoic acid	C7H13NO2	143.095	Organic acid And Its derivatives	Organic acid And Its derivatives	142.087	2756-85-6	-	-	39385	33886	36921	36775	48309	38281	45322	68051	51865	54640	47164	56853	64361	60550	61579	53599	64548	56868	90289	64960	71730	63246	56502	58010	-
MEDN1312	2-hydroxyphenylacetic acid	C8H8O3	152.047	Organic acid And Its derivatives	Organic acid And Its derivatives	151	614-75-5	28478	5639	7671.4	8443.2	12241	9027.7	9149.8	10268	8834.3	13034	14054	10724	7496.4	10200	5691.3	8653.4	12251	5261.5	10935	7019.8	12142	10961	12170	13564	5923.7	12128	ko00360,ko01100
MEDN1314	Mucic Acid	C6H10O8	210.038	Carboxylic acids and derivatives	Sugar acids	209	526-99-8	30852	5612	29015	28630	15715	20112	16699	8090.3	14134	17725	21636	20182	29416	30005	31736	25781	16795	8997.9	14653	19473	19985	21691	32048	20676	17096	29050	ko00053,ko01100
MEDN1320	2-Hydroxy-2-Methyl Butyric acid	C5H10O3	118.063	Organic acid And Its derivatives	Organic acid And Its derivatives	117	3739-30-8	68454	6416	61063	65379	45765	41292	257760	234270	253180	180210	54965	46907	77953	68224	62743	75755	48339	53104	237990	229930	201710	241470	73727	45340	46351	118010	-
MEDN1328	(S)-Leucic acid	C6H12O3	132.079	Organic acid And Its derivatives	Organic acid And Its derivatives	131	13748-90-8	44510	5714	51021	37722	30409	25354	137390	132360	177650	80447	44258	23367	78325	41054	55362	69334	40048	25488	96977	142130	95446	163720	196790	16739	32014	763160	-
MEDN1332	Adenosine-5'-Diphosphoglucose	C16H25N5O15P2	589.082	Nucleotide and its metabolites	Nucleotide and Its metabolomics	588	102129-65-7	-	-	24716	165210	150860	144990	37316	47786	20575	4836.6	32111	30590	42511	15019	13805	7993.9	31029	34231	10421	12223	9	13719	9	13295	23213	9	-
MEDN1398	8-Aminooctanoic Acid	C8H17NO2	159.126	Organic acid And Its derivatives	Organic acid And Its derivatives	158.119	1002-57-9	-	-	176310	161450	168240	166150	183460	174110	204240	236430	215940	197350	210040	196360	241510	251430	262000	266840	266680	262950	301960	264260	257980	278320	266160	235520	-
MEDN1406	Tridecanedioic acid	C13H24O4	244.167	Fatty acyls	FFA	243.161	505-52-2	-	-	621970	603740	610660	615540	635840	621390	611420	640820	660540	645290	626130	608970	615630	634690	623330	628140	626740	627710	608180	621550	604720	593260	658820	666390	-
MEDN1410	N-Palmitoylglycine	C18H35NO3	313.262	Amino acid and its metabolites	Amino acid derivatives	312.256	2441-41-0	479285	-	6735.5	7009.7	6928	6881.3	7733.9	6611.1	7044.1	14216	8119.9	8128.8	11097	10440	17958	18628	8804.2	10961	11154	12705	16025	11970	19886	10812	11456	15530	-
MEDN1414	12-HHT	C17H28O3	280.204	Fatty acyls	Oxidized lipids	279.198	54397-84-1	63977	-	8426.4	9	9	9	5675.3	6099.7	7250.1	5066.1	8535.8	4931.7	9399.4	10214	11775	7978.2	10498	5736.4	7530.4	8766.2	5735.8	5844.9	10013	11799	13364	7812.9	-
MEDN1416	9(S)-HOTrE	C18H30O3	294.219	Fatty acyls	Oxidized lipids	293.212	89886-42-0	-	-	3605.9	4047.1	2951.7	5309.5	7207.5	7041.7	5427	7203.9	5734.9	4660.8	12668	7406.5	9112.7	6370	8042.3	6974.4	2954.6	6815.4	7139.7	5679.9	12784	7751.7	6498.1	4457.6	ko00592
MEDN1421	(±)8-HETE	C20H32O3	320.235	Fatty acyls	Oxidized lipids	319.23	98462-03-4	-	-	4623.7	9	9	9	9	9	7259.7	18749	14388	13462	16409	12715	27138	13402	20230	20406	5265.5	17028	6086.7	12242	19167	33121	46519	15487	-
MEDN1422	8(S)-HETrE	C20H34O3	322.251	Fatty acyls	Oxidized lipids	321.243	889573-69-7	-	-	9	9	9	9	3433.5	9	6931.1	8677.4	10885	9026.6	22487	10809	15265	7702.4	14487	8529	9	12250	5308.2	4823.6	20276	27171	30296	15824	-
MEDN1426	9(S),12(S),13(S)-TriHOME	C18H34O5	330.241	Fatty acyls	Oxidized lipids	329.233	97134-11-7	34506	-	336010	275180	290030	326130	322380	299570	402580	495490	575190	700040	912860	661950	796410	721690	1067000	507020	404570	664330	402400	533510	1013400	1107500	1216200	1246000	ko00591
MEDN1438	(±)8(9)-DiHET	C20H34O4	338.246	Fatty acyls	Oxidized lipids	337.24	192461-96-4	-	-	10478	9	9	2313.8	3405.9	9	7038	16036	15405	13122	12058	14247	22599	20590	25598	21349	11936	18253	14877	19075	27158	34593	42367	22069	-
MEDN1439	(±)11(12)-DiHET	C20H34O4	338.246	Fatty acyls	Oxidized lipids	337.24	-	-	-	10478	9	9	2313.8	3405.9	9	7038	16036	15405	13122	12058	14247	22599	20590	25598	21349	11936	18253	14877	19075	27158	34593	42367	22069	-
MEDN1446	11-HEDE	C20H36O3	324.266	Fatty acyls	Oxidized lipids	323.5	5598-37-8	-	-	8838	2353.9	4968.6	4098.2	9126.5	9091.5	9745.5	15551	17795	19377	29832	26483	28985	19569	25825	18506	14619	21106	11505	7265.7	30236	44495	39252	27362	-
MEDN1447	15-HEDE	C20H36O3	324.266	Fatty acyls	Oxidized lipids	323.5	77159-57-0	-	-	8838	2353.9	4968.6	4098.2	9126.5	9091.5	9745.5	15551	17795	19377	29832	26483	28985	19569	25825	18506	14619	21106	11505	7265.7	30236	44495	39252	27362	-
MEDN1452	11β-Prostaglandin E2	C20H32O5	352.225	Fatty acyls	Oxidized lipids	351.219	38310-90-6	-	-	312660	9	32494	51393	194370	105900	214060	220250	455450	343830	286760	466570	350810	483200	315870	264000	251040	302970	170300	181840	392120	323340	322420	335680	-
MEDN1475	Sorbitol 6-phosphate	C6H15O9P	262.045	Carboxylic acids and derivatives	Sugar phosphates	523.082		743019	-	17236	18905	23336	42604	71448	54120	25641	36763	16816	27864	16769	17868	9961.5	22009	16803	23552	38268	26219	31494	26714	17292	18863	16369	17384	ko00051,ko01100
MEDN1478	Glu-Gln	C10H17N3O6	275.112	Amino acid and its metabolites	Small Peptide	274.104	-	-	-	90585	88122	56761	78019	79394	88577	111520	134190	103770	120660	140050	160380	191160	189980	129830	112430	174750	116760	169960	143390	94022	127390	133900	81019	-
MEDN1480	N-Arachidonoyl-L-Alanine	C23H37NO3	375.277	Amino acid and its metabolites	Amino acid derivatives	374.267	401941-73-9	-	-	524.24	89.089	288.4	785.59	2665.2	1632.4	2374.7	5934.9	8888.6	6603.5	4676.6	4189.5	7170.5	5463.9	11448	9056.1	4134.7	4930.9	7485.2	8170.1	9070.2	16452	18684	5569.3	-
MEDN1484	Ethionamide	C8H10N2S	166.056	Heterocyclic compounds	Pteridines and derivatives	165.041	536-33-4	-	-	6689400	7059200	6747500	7254300	4913500	5497300	5362200	5292000	6052200	6555200	6368200	8295800	4827200	7234100	5954500	6138100	6653400	5822500	7512600	7596100	5661700	5308000	7891000	6350700	-
MEDN1485	Glycerophospho-N-Arachidonoyl Ethanolamine	C25H44NO7P	501.285	Glycerophospholipids	LPE	500.277	201738-25-2	-	-	91534000	26919000	31853000	25798000	56244000	55151000	24650000	53838000	56386000	52670000	54443000	54998000	78062000	64230000	83694000	63565000	26398000	39181000	22971000	63923000	75826000	55593000	110630000	131360000	-
MEDN1493	(R)-3-Hydroxybutanoic acid	C4H8O3	104.047	Organic acid And Its derivatives	Organic acid And Its derivatives	103.041	625-72-9	17066	-	231960	263720	213330	198920	255270	231090	163990	216430	125810	182620	184010	270110	254970	310410	163670	153950	244990	215120	231010	181360	210290	151460	139340	215430	-
MEDN1499	2-Hydroxyhexanoic acid	C6H12O3	132.079	Organic acid And Its derivatives	Organic acid And Its derivatives	131.071	6064-63-7	86542	6332	238040	197870	127500	154980	739070	698660	972910	518050	240510	143960	391780	240820	232950	353480	174780	161130	592840	763210	516300	818520	1116200	171140	187820	4232700	-
MEDN1508	3-Phenoxybenzoic acid	C13H10O3	214.063	Benzene and substituted derivatives	Benzene and substituted derivatives	213.055	3739-38-6	72631	-	12016	12441	10409	11018	8621.8	10812	9679.9	14124	9421	12600	11724	11948	11456	9139.8	13546	8311.7	12097	13283	11910	13585	12239	13390	13793	12044	-
MEDN1510	4-Ethyloctanoic acid	C10H20O2	172.146	Organic acid And Its derivatives	Organic acid And Its derivatives	171.146	16493-80-4	-	-	37912	13049	18142	8696.6	25801	17563	34675	36511	22262	17284	32696	30595	30824	26674	20617	36961	29307	23693	36951	43031	35889	25176	33292	20581	-
MEDN1513	5-Hydroxy-2'-deoxyuridine	C9H12N2O6	244.07	Nucleotide and its metabolites	Nucleotide and Its metabolomics	243.065	5168-36-5	-	-	9	9	9	9	16063	9	39571	60153	53374	43846	58085	47940	104440	85647	78360	95990	153780	125850	270300	120380	146750	97117	87610	177500	-
MEDN1514	5-hydroxyindole-2-carboxylic acid	C9H7NO3	177.043	Heterocyclic compounds	Indole and Its derivatives	176.036	21598-06-1	-	-	9	5501.2	4150.7	9328.2	18467	8745.3	6028.5	5736.4	4182.4	6393.3	9	3985.7	7364	8142.9	12311	10024	10430	22853	12169	13309	3843.4	14782	14766	13892	-
MEDN1518	Acetylvaline	C7H13NO3	159.09	Amino acid and its metabolites	Amino acid derivatives	158.084	96-81-1	-	-	4155.9	4248.6	7054.2	4299.8	5471.9	2553.9	8783.6	7332.1	4216.1	4018.9	7231	5646.2	10592	4571	5870	5316.7	7756.3	12006	8943.2	9184.6	9903.6	8509	11523	10356	-
MEDN1529	Cytidine 5'-monophosphate-N-acetylneuraminic acid（CMP-NANA）	C20H31N4O16P	614.147	Nucleotide and its metabolites	Nucleotide and Its metabolomics	613.141	3063-71-6	-	-	524830	1176800	537010	629560	654160	554320	405310	486210	441890	469850	690520	636920	458810	493770	336740	393270	449330	367130	380930	342350	483390	710470	411170	339050	-
MEDN1530	D-(+)-Cellobiose	C12H22O11	342.116	Carboxylic acids and derivatives	Sugars	341.108	528-50-7	36217	3480	106660	134420	235690	217380	90622	83538	116880	87273	154480	112280	105300	126760	84554	114550	138640	102840	71158	83027	62000	80761	70486	85401	93498	61116	-
MEDN1532	D-Galacturonic Acid	C6H10O7	194.043	Carboxylic acids and derivatives	Sugar acids	193.035	685-73-4	47962	6713	29495	41430	39508	39501	35347	56250	50008	68886	48449	68678	56364	55456	76088	67870	56685	69059	69719	79306	82572	67391	213810	52064	78533	221320	ko00040,ko00053,ko00520,ko01100,ko02010
MEDN1533	Dimethylmalonic acid	C5H8O4	132.042	Organic acid And Its derivatives	Organic acid And Its derivatives	131.034	595-46-0	111517	6425	150190	138450	74020	130670	137130	105750	160780	192930	319730	202070	562140	217370	173910	161770	197700	291750	116620	323760	259920	210090	395280	133510	244840	430480	-
MEDN1534	D-Tagatose	C6H12O6	180.063	Carboxylic acids and derivatives	Sugars	179.057	87-81-0	49092	-	384040	445660	304470	403300	237600	254370	319220	394180	295100	313860	327870	454040	514790	460350	338330	326930	299880	299410	360050	317080	402690	332730	332200	302220	ko00052,ko01100
MEDN1542	Glycogen	C24H42O21	666.222	Carboxylic acids and derivatives	Sugars	665.214	9005-79-2	28087	160	19743	24931	28851	24260	26995	28052	10092	13972	25307	36272	10679	12955	13241	23025	16445	18230	14038	6777.7	19769	12520	13722	24424	13033	9093.4	-
MEDN1543	Gly-Gly	C4H8N2O3	132.053	Amino acid and its metabolites	Small Peptide	131.047	556-50-3	17201	-	8246.5	6061	5480.4	7024.6	8697.6	5963.6	19607	16264	10371	9	17699	14762	17430	10980	10363	6472.7	17161	16585	13665	18730	4858.5	8784.9	9410.5	7066.5	-
MEDN1545	Guanosine-5'-monophosphate	C10H14N5O8P	363.058	Nucleotide and its metabolites	Nucleotide and Its metabolomics	362.05	85-32-5	17345	6216	10421000	8258700	8789300	8793000	9090400	7033200	4334100	6235900	5837200	6684100	7414200	8636500	6320600	6067500	5623500	5525300	4489300	5009900	3419500	4248900	4402000	3957200	4301100	2752300	ko00230,ko01100,ko01523,ko04022,ko04740,ko04742,ko04744
MEDN1548	Val-Ala	C8H16N2O3	188.116	Amino acid and its metabolites	Small Peptide	187.097	27493-61-4	-	-	234570	258720	248510	289520	271710	292870	311310	334030	649730	427470	516220	345300	327320	375280	411820	386020	864630	525550	310520	312760	405690	416110	492070	628920	-
MEDN1554	Isethionic acid	C2H6O4S	125.999	Organic acid And Its derivatives	Sulfonic acids	124.996	1562-00-1	1157	6987	19978000	16275000	15936000	14009000	14486000	13970000	14506000	20320000	19453000	20056000	23218000	23833000	22003000	23801000	21590000	19204000	14420000	18180000	16242000	19989000	23326000	18239000	20321000	25017000	ko00430,ko01100
MEDN1556	L-Allothreonine	C4H9NO3	119.058	Amino acid and its metabolites	Amino acids	118.05	28954-12-3	28718	7007	761690	784930	851360	770310	907040	762540	1048500	1356300	1041200	985690	887480	943300	1162300	1103300	1120800	985940	1369500	1238500	1463200	1119700	1069300	1029100	1018500	1072000	ko00260,ko01100
MEDN1562	Monobutyl phthalate	C12H14O4	222.089	Aldehyde,Ketones,Esters	Esters	221.083	131-70-4	-	-	143690	148420	165220	162540	134800	146710	143340	142600	181870	163290	162390	169190	156530	203960	168910	167830	153200	168260	146420	167350	138020	163200	168390	177560	-
MEDN1566	Octadecanedioic acid	C18H34O4	314.246	Organic acid And Its derivatives	Organic acid And Its derivatives	313.243	871-70-5	133086	5748	58821	72826	127810	171930	222160	172750	82411	140200	118790	109910	67640	71947	85630	75111	96210	107760	155120	144940	180300	125850	68705	92391	99228	68089	-
MEDN1567	Phosphonoacetic acid	C2H5O5P	139.987	Organic acid And Its derivatives	Phosphoric acids	138.554	4408-78-0	15732	7018	3056400	3831100	3807400	2727100	2614100	2602900	2877600	3334300	3520700	3770000	3729400	4667800	2676900	2858800	2565700	3206500	2894700	3094200	2848600	2598600	1353200	2715500	2436500	1139000	ko00983,ko04976
MEDN1576	Sucrose 6′-monophosphate	C12H23O14P	422.083	Carboxylic acids and derivatives	Sugar phosphates	421.051	36064-19-4	-	-	550180	800370	898450	878600	588820	377110	719470	473780	1295200	856460	705260	623170	502340	675670	900860	939390	410010	716790	336520	653090	438780	1003500	1258400	313280	-
MEDN1586	Thymidine-5'-phosphate(dTMP)	C10H15N2O8P	322.057	Nucleotide and its metabolites	Nucleotide and Its metabolomics	321.051	365-07-1	17013	6092	146880	145450	132110	114770	144730	172230	184460	90280	115660	87803	182270	93200	87834	73742	95333	53414	127510	180050	83403	103340	93329	70032	67103	90622	-
MEDN1595	Xanthosine-5'-monophosphate	C10H13N4O9P	364.042	Nucleotide and its metabolites	Nucleotide and Its metabolomics	363.035	25899-70-1	15652	-	420970	340450	391910	356820	480070	382690	392210	595980	497610	655870	601290	776050	611360	463400	461650	352250	394150	386160	463050	510260	526760	392100	518210	450620	-
MEDN1600	LPA(16:0/0:0)	C19H39O7P	410.243	Glycerophospholipids	LPA	409.236	22002-85-3	64023	-	1097700	183680	213990	201620	591670	521770	456970	781970	941620	839360	640200	659640	717390	596790	1009300	989700	575730	687570	679650	856430	732410	929070	1085600	563840	-
MEDN1602	3-Deoxyguanosine	C10H13N5O4	267.097	Nucleotide and its metabolites	Nucleotide and Its metabolomics	266.089	3608-58-0	17172	3395	151870	93642	72122	75495	156430	115880	202090	198840	297400	148270	427020	271600	295810	304240	238770	315820	218170	361710	405740	387880	347240	294440	396190	208790	-
MEDN1604	3-hydroxy-tetradecanoic acid	C14H28O3	244.204	Organic acid And Its derivatives	Organic acid And Its derivatives	243.195	1961-72-4	42539	-	64032	65561	79724	77299	108360	121700	35636	79943	34628	53095	29089	30962	28227	38874	41343	47902	75677	39678	98715	53668	37312	40842	51626	39748	-
MEDN1614	D-Arabinose 5-phosphate	C5H11O8P	230.019	Carboxylic acids and derivatives	Sugar phosphates	229.011	13137-52-5	16241	-	28277000	32290000	30913000	23475000	33734000	29993000	19517000	22630000	16372000	16004000	18306000	15751000	16479000	18668000	14421000	11669000	28737000	17294000	19265000	15071000	12008000	11140000	13605000	11642000	ko01100
MEDN1620	Glu-Val	C10H18N2O5	246.122	Amino acid and its metabolites	Small Peptide	245.114	5879-06-1	68846	-	152650	108160	98212	117950	221140	180360	149590	187490	144170	118560	131290	153010	136000	114940	121590	119660	146880	152460	161900	167220	125390	107450	128920	144780	-
MEDN1621	Isocitric acid	C6H8O7	192.027	Organic acid And Its derivatives	Organic acid And Its derivatives	173.009	320-77-4	30887	3328	1326200	1807100	1803700	1722400	1177200	1150600	1372900	2446700	1842600	2380700	1442700	2307800	2668900	2436700	2139600	1993600	2251500	1751500	2480700	2290000	1883400	2545600	2215400	894950	ko00020,ko00630,ko01100,ko01200,ko01210,ko01230,ko04922,ko05230
MEDN1630	Ferulic acid	C10H10O4	194.058	Organic acid And Its derivatives	Organic acid And Its derivatives	193.05	537-98-4	17620	4156	14367	15383	8512.4	15071	19469	14557	18991	13480	23940	17988	53903	23307	25229	23959	26769	23194	14374	23841	19120	21271	33641	19201	22307	69343	ko01100
MEDN1631	UDP-xylose	C14H22N2O16P2	536.044	Carboxylic acids and derivatives	Sugars	535.035	3616-06-6	16082	5948	127810	132620	158660	83854	49719	62670	20550	21741	9	39584	47728	43028	14004	24946	18465	24231	16561	25562	9581.8	9	7844.4	7789.5	9211.4	6268	ko00520,ko01100
MEDN1640	Glu-Tyr	C14H18N2O6	310.116	Amino acid and its metabolites	Small Peptide	309.113	3422-39-7	73513	-	55831	40966	50492	82489	138490	89883	60184	99328	65771	49456	61993	84698	82173	78000	69651	76085	87679	105400	143340	104610	101880	73101	82131	80690	-
MEDN1643	LPA(18:1/0:0)	C21H41O7P	436.259	Glycerophospholipids	LPA	435.249	-	-	-	100750	91066	104580	63132	69399	76935	30264	66554	80599	79136	94296	94852	121420	93436	78513	70805	44894	70121	28680	138410	116800	68263	81929	275640	-
MEDN1649	Barbital	C8H12N2O3	184.085	Heterocyclic compounds	Heterocyclic compounds	183.083	57-44-3	-	-	7816400	7297700	7241900	7644700	7323000	7516500	7422900	7547900	7791400	6874200	7407300	7044200	7569600	7240300	7143000	7256300	7540600	7298800	7466600	7314000	7330600	7345600	7370600	7832400	-
MEDN1652	D-Allose	C6H12O6	180.063	Carboxylic acids and derivatives	Sugars	179.057	6038-51-3	37741	348	384040	445660	304470	403300	237600	254370	319220	394180	295100	313860	327870	454040	514790	460350	338330	326930	299880	299410	360050	317080	402690	332730	332200	302220	-
MEDN1656	Hydroxypiperazic acid	C5H10N2O3	146.106	Heterocyclic compounds	Heterocyclic compounds	145.099	-	-	-	558020	455870	386540	375070	476820	411010	442360	502470	494520	384530	505200	574200	538360	453070	366080	364880	441600	385600	414770	309260	299620	327700	358290	356500	ko00310,ko01100
MEDN1662	Galactitol	C6H14O6	182.17	Carboxylic acids and derivatives	Sugar alcohols	181.071	608-66-2	-	-	14339	22052	10514	12354	16878	13395	8915.5	17719	9	15101	18706	30394	27935	26244	16411	9282	16056	15637	19036	12442	26596	14359	9316	17749	-
MEDN1666	N-Acetyglutamic acid	C7H11NO5	189.064	Amino acid and its metabolites	Amino acid derivatives	188.056	1188-37-0	-	-	23884	20033	17427	11875	16692	12351	21645	14056	22202	33016	27372	31745	16124	12070	16190	10291	9	9	34390	34623	57670	9	22119	39125	ko00220,ko01100,ko01210,ko01230
MEDN1675	2-Deoxyribose-5'-phosphate	C5H11O7P	214.024	Nucleotide and its metabolites	Nucleotide and Its metabolomics	213.017	102916-66-5	-	-	51696	48805	38552	47956	53245	33206	44291	79448	37917	47375	56238	49423	74547	89034	35817	25176	67572	34178	41663	50712	51635	27387	50886	17130	ko00030,ko01100
MEDN1677	Adenosine 2'-Phosphate	C10H14N5O7P	347.063	Nucleotide and its metabolites	Nucleotide and Its metabolomics	346.057	130-49-4	-	-	21121	28535	51731	62959	67748	34738	41101	138920	46982	34567	83551	95917	207800	165600	71840	68807	159930	107680	210050	109560	168520	102470	70869	137040	-
MEDN1681	3-(2-Naphthyl)-L-alanine	C13H13NO2	215.095	Amino acid and its metabolites	Amino acid derivatives	214.1	58438-03-2	-	-	314050	281670	253800	291460	248010	299800	225160	264580	237850	269800	289430	314320	271250	258650	236810	295900	268840	374810	299290	249130	279690	295320	281360	301850	-
MEDN1686	L-threo-3-Methylaspartate	C5H9NO4	147.053	Amino acid and its metabolites	Amino acid derivatives	146.047	6061-13-8	-	-	1429600	1010200	729020	1003700	1086900	953680	1729200	2515700	1543700	541250	1737300	1676300	1872400	1679700	867470	1262700	2326800	1278200	2333500	2170800	1085400	955490	931410	494030	ko00630,ko00660,ko01100,ko01200
MEDN1689	Leu-Ile	C12H24N2O3	244.33	Amino acid and its metabolites	Small Peptide	243	36077-41-5	-	-	501820	106260	48384	33309	38590	71367	246570	61708	290630	436910	852860	451350	266940	352130	392710	380330	25260	118990	53872	91618	428740	312580	294800	144870	-
MEDP0002	D-Homocysteine	C4H9NO2S	135.035	Amino acid and its metabolites	Amino acids	136	454-29-5	17588	3256	512580	454470	381380	458430	498270	499960	608730	689940	435770	464840	514700	567980	887780	749100	598500	603770	902710	726230	880840	854910	911850	649910	473850	488250	ko00270,ko00920,ko01100,ko01230,ko01523,ko04621
MEDP0006	Glycine	C2H5NO2	75.032	Amino acid and its metabolites	Amino acids	76	56-40-6	15428	20	194240	284200	112090	173570	269910	289630	152990	175200	102270	105800	190020	322780	363580	357480	156600	129180	217490	188370	183070	188540	340950	192410	153600	246050	ko00120,ko00230,ko00260,ko00310,ko00440,ko00480,ko00630,ko00730,ko00860,ko00970,ko01100,ko01200,ko01230,ko02010,ko04080,ko04721,ko04974,ko04978,ko05230
MEDP0007	L-Cystine	C6H12N2O4S2	240.024	Amino acid and its metabolites	Amino acids	241	56-89-3	16283	5207	579600	590040	523990	446210	662460	787560	974910	713360	658510	354110	594120	392760	450630	566010	528930	690840	1008600	906810	964910	962120	560940	675790	582990	648460	ko00270,ko01100,ko02010,ko04216,ko04974
MEDP0009	L-Tyrosine	C9H11NO3	181.074	Amino acid and its metabolites	Amino acids	182.1	60-18-4	17895	34	73755000	81300000	96881000	93476000	115920000	101210000	125200000	138430000	108390000	104350000	120220000	128100000	127160000	119070000	105570000	93403000	130120000	122550000	166950000	146380000	125580000	135040000	126650000	103030000	ko00130,ko00261,ko00350,ko00360,ko00400,ko00730,ko00970,ko01100,ko01210,ko01230,ko04728,ko04916,ko04917,ko04974,ko05012,ko05030,ko05031,ko05034,ko05230
MEDP0010	L-Arginine	C6H14N4O2	174.112	Amino acid and its metabolites	Amino acids	175	74-79-3	16467	5502	4023500	4983000	4949400	5109200	4503300	3570900	4864200	8076700	5926500	6687300	5897800	6459700	9221500	7578500	7039000	5986200	8408900	7240700	9447700	8102900	6473900	7637100	7022500	2894300	ko00220,ko00261,ko00330,ko00472,ko00970,ko01100,ko01230,ko02010,ko04150,ko04974,ko05014,ko05142,ko05146,ko05230
MEDP0011	L-Lysine	C6H14N2O2	146.106	Amino acid and its metabolites	Amino acids	147	56-87-1	18019	5200	15537000	22025000	20059000	19876000	19707000	15828000	21791000	33691000	20411000	22552000	20846000	26432000	37953000	30728000	22915000	22426000	38979000	30901000	46911000	36483000	35319000	29382000	26880000	29273000	ko00300,ko00310,ko00780,ko00970,ko01100,ko01210,ko01230,ko02010,ko04974
MEDP0012	L-Ornithine	C5H13ClN2O2	168.067	Amino acid and its metabolites	Amino acids	133	3184-13-2	15729	27	258410	345520	459560	402660	381280	281950	180110	283840	170920	328390	180790	308860	331020	267730	385100	253640	241710	266390	248380	223490	835460	325250	321940	1935600	ko00220,ko00330,ko00472,ko00480,ko01100,ko01210,ko01230,ko02010
MEDP0013	L-Alanine	C3H7NO2	89.048	Amino acid and its metabolites	Amino acids	90.048	56-41-7	16977	-	61434000	64522000	69359000	63643000	54256000	56806000	61939000	63157000	66823000	69051000	65116000	64249000	65913000	67189000	65180000	65140000	60660000	59138000	61274000	64346000	64940000	69474000	65012000	65139000	ko00250,ko00270,ko00430,ko00450,ko00970,ko01100,ko01200,ko01230,ko02010,ko04122,ko04974,ko04978,ko05230
MEDP0014	L-Aspartic Acid	C4H7NO4	133.038	Amino acid and its metabolites	Amino acids	134.1	56-84-8	17053	5206	1297800	2368700	2577000	2827300	2214800	1859900	3425200	6322400	3017100	8297000	4223300	5733300	5593600	5877700	6637200	4489300	5232200	7749900	8022100	6055100	4202800	5557300	5860200	8870500	ko00220,ko00250,ko00260,ko00261,ko00270,ko00300,ko00340,ko00410,ko00760,ko00770,ko00970,ko01100,ko01200,ko01210,ko01230,ko02010,ko04080,ko04974,ko05230
MEDP0017	L-Histidine	C6H9N3O2	155.07	Amino acid and its metabolites	Amino acids	156.1	71-00-1	15971	21	25386000	22697000	20834000	21713000	18573000	16426000	25741000	27354000	30411000	24267000	32546000	24793000	28983000	29338000	23804000	27321000	33049000	28298000	36869000	31700000	29762000	29151000	31313000	39252000	ko00340,ko00410,ko00970,ko01100,ko01230,ko02010,ko04974,ko05230
MEDP0020	L-Methionine	C5H11NO2S	149.051	Amino acid and its metabolites	Amino acids	150	63-68-3	16643	5664	7392000	6658700	7174000	8948900	13883000	11046000	18378000	19508000	14997000	11759000	11042000	19019000	19300000	14270000	17568000	14794000	20047000	22746000	22405000	29122000	22094000	22178000	22568000	14446000	ko00270,ko00970,ko01100,ko01210,ko01230,ko01523,ko04974,ko04978,ko05230
MEDP0022	L-Proline	C5H9NO2	115.063	Amino acid and its metabolites	Amino acids	116.1	147-85-3	17203	29	162870000	166530000	215040000	201590000	257820000	228770000	207590000	287260000	240490000	228290000	203060000	196730000	212120000	211030000	229480000	234020000	247430000	238950000	279410000	249190000	185650000	240920000	241670000	238160000	ko00330,ko00970,ko01100,ko01230,ko02010,ko04974,ko04978,ko05230
MEDP0025	L-Tryptophan	C11H12N2O2	204.09	Amino acid and its metabolites	Amino acids	205.1	73-22-3	16828	5879	15012000	15146000	15733000	15954000	19457000	14961000	17204000	23903000	19068000	21252000	19018000	21344000	23921000	21852000	23111000	18399000	23525000	21345000	29580000	22303000	24565000	22389000	23022000	17760000	ko00260,ko00380,ko00400,ko00970,ko01100,ko01210,ko01230,ko04361,ko04726,ko04974,ko04978,ko05143,ko05230
MEDP0026	L-Valine	C5H11NO2	117.079	Amino acid and its metabolites	Amino acids	118.1	72-18-4	16414	5842	96001000	107890000	104180000	91230000	127890000	103110000	162830000	212260000	138240000	135050000	146630000	156590000	185710000	159630000	149670000	128250000	214130000	206810000	283700000	227670000	164190000	161730000	165780000	186890000	ko00280,ko00290,ko00311,ko00770,ko00970,ko01100,ko01210,ko01230,ko02010,ko04974,ko04978,ko05230
MEDP0036	5-Oxoproline	C5H7NO3	129.043	Amino acid and its metabolites	Amino acid derivatives	130	149-87-1	-	-	1283400	1218600	1114600	1328700	2121200	2167700	1195000	1212900	665860	451090	519820	1273700	1311300	2364700	1083800	1226400	1497400	864810	627990	1102400	1109600	856500	606710	491850	ko00471,ko01100
MEDP0037	Asp-phe	C13H16N2O5	280.106	Amino acid and its metabolites	Small Peptide	281.3	13433-09-5	73830	5674	68145	53604	81892	65378	63985	64053	54684	65187	63391	75382	76360	73480	57456	67961	57122	51490	40681	75718	85043	69636	49049	55999	81247	70866	-
MEDP0039	Betaine	C5H11NO2	117.079	Others	Others	118.1	107-43-7	17750	287	48751000	51062000	45810000	38648000	52763000	48773000	51007000	54133000	42527000	39151000	57937000	50314000	54855000	52056000	45624000	43524000	45361000	52721000	52221000	41027000	51291000	38507000	44184000	70166000	ko00260,ko01100,ko02010
MEDP0043	Glutathione Oxidized	C20H32N6O12S2	612.152	Amino acid and its metabolites	Small Peptide	613.152	121-24-4	-	-	15976000	17046000	18981000	14636000	20984000	14823000	6617500	13616000	7275800	10231000	10079000	11217000	7312900	6865100	7902000	6095600	4999900	6708500	3384900	3589500	4474000	4813700	3732500	1829400	-
MEDP0045	Glyc-Pro	C7H12N2O3	172.085	Amino acid and its metabolites	Small Peptide	173.2	704-15-4	70744	-	165530	109350	100830	100820	240160	181640	278210	361670	241130	261100	313250	307050	456110	520660	405660	377000	475190	302840	357720	318990	533200	437490	276780	368510	-
MEDP0047	Histamine	C5H9N3	111.08	Alcohol and amines	Polyamines	112.08	51-45-6	18295	68	878110	840470	784440	2317800	484060	492990	452210	494370	923150	661200	1471700	822450	1388200	970250	771490	753170	473130	590400	422610	754540	1286700	799640	942520	1184200	ko00340,ko01100,ko04080,ko04664,ko04721,ko04750,ko04971,ko04974,ko05310
MEDP0050	L-Carnosine	C9H14N4O3	226.107	Amino acid and its metabolites	Amino acid derivatives	227.2	305-84-0	15727	38	22245000	10184000	8091100	6481100	7357400	10351000	20948000	7848400	27992000	7994800	33334000	3879400	5813600	12851000	10095000	19452000	22701000	19262000	20373000	18079000	11965000	15172000	24860000	28255000	ko00340,ko00410,ko01100
MEDP0052	L-Cysteine	C3H7NO2S	121.02	Amino acid and its metabolites	Amino acids	122.02	52-90-4	17561	5556	237760	149170	96526	233250	277250	314630	521760	591630	457470	509360	595700	691700	860220	721750	475630	575350	644980	444330	779580	707410	729750	555350	390070	356030	ko00260,ko00270,ko00311,ko00430,ko00480,ko00730,ko00770,ko00920,ko00970,ko01100,ko01200,ko01230,ko04122,ko04216,ko04974,ko05230
MEDP0055	L-Homocitrulline	C7H15N3O3	189.111	Amino acid and its metabolites	Amino acids	190.1	1190-49-4	17443	46	145450	167880	171730	157050	135090	163180	189830	214670	205240	156350	111230	107360	161970	157270	182690	147750	184440	175530	209650	160630	160430	136610	183710	190430	-
MEDP0056	L-Homocystine	C8H16N2O4S2	268.055	Amino acid and its metabolites	Amino acids	269	626-72-2	89698	-	393140	189990	160440	234930	322250	240940	852930	517300	407020	238290	648500	316390	312270	267240	365690	232600	288230	419900	248130	359350	392410	421030	507010	200760	ko00270
MEDP0061	N,N-Dimethylglycine	C4H9NO2	103.063	Amino acid and its metabolites	Amino acid derivatives	104	1118-68-9	17724	277	2506500	3583700	3311000	3102500	2417700	2706100	2504100	3289700	2849100	2665700	3681200	3513300	3629000	3800400	3550900	3148700	3254200	3394500	3688300	3510200	3060100	3649200	3506600	3039800	ko00260,ko01100
MEDP0062	N6-Acetyl-L-Lysine	C8H16N2O3	188.116	Amino acid and its metabolites	Amino acid derivatives	189.116	692-04-6	17752	5216	1932800	2144500	1542700	1509800	1588200	1388900	1665400	1601000	1347300	1369000	1814500	1847600	2036100	1928500	1286500	1078700	1644400	1544900	1505600	1441700	1934800	1347600	1237600	1639500	ko00310,ko01100
MEDP0063	N-Acetylaspartate	C6H9NO5	175.048	Amino acid and its metabolites	Amino acid derivatives	176	997-55-7	21547	5776	50321	74333	90688	121310	29987	43248	36878	32550	77491	89524	98650	85727	88609	87578	63958	75930	32226	22328	66013	35122	76921	87556	75580	44006	ko00250,ko01100
MEDP0067	N-Acetylmannosamine	C8H15NO6	221.09	Carboxylic acids and derivatives	Sugars	222	3615-17-6	63154	6024	310090	293800	250110	322860	350950	370160	364090	401710	326260	356690	373180	326760	268520	274280	381710	319490	301590	345890	420560	406110	281130	286060	344230	310310	ko00520,ko01100
MEDP0068	N-Acetylneuraminic Acid	C11H19NO9	309.106	Amino acid and its metabolites	Amino acid derivatives	310.1	131-48-6	45744	3321	62923	100620	120700	136000	9	44703	77030	163580	418050	320940	438270	443080	794320	672250	569940	669640	384970	260810	495390	221520	858070	700500	571230	490830	-
MEDP0069	N-Acetylputrescine	C6H14N2O	166.087	Organic acid And Its derivatives	Organic acid And Its derivatives	131	18233-70-0	17768	3252	202220	234130	225130	232780	221910	211810	217240	208180	238520	189660	207190	151860	224820	232400	236460	212350	222010	220610	254920	193830	206240	239690	189190	203120	ko00330,ko01100
MEDP0071	Gly-Leu	C8H16N2O3	188.116	Amino acid and its metabolites	Amino acid derivatives	189.1	869-19-2	73514	5727	1611500	1668200	1512800	1421600	1281500	1004300	2489300	3023700	2796800	2789100	2923600	2893000	3208000	2897700	3130100	2622300	2414100	2957900	2100800	2708300	2253200	2556300	2914400	1181100	-
MEDP0075	Nα-Acetyl-L-Arginine	C8H16N4O3	216.122	Amino acid and its metabolites	Amino acid derivatives	217.1	155-84-0	40521	-	36899	31451	36465	33340	19740	15854	35254	58593	99196	31407	37242	35710	37037	61925	86592	70634	42381	32538	54716	22115	69071	49290	62503	125690	-
MEDP0081	Serotonin	C10H12N2O	176.095	Tryptamines,Cholines,Pigments	Tryptamines	177	50-67-9	-	-	118730	59522	25295	9	117730	270960	106180	118150	67408	47939	138090	97203	89700	131280	68436	44039	94025	145810	217410	112420	252340	79483	23276	74181	ko00380,ko01100,ko04024,ko04080,ko04361,ko04540,ko04721,ko04726,ko04742,ko04750,ko04976
MEDP0082	S-Sulfo-L-Cysteine	C3H7NO5S2	200.977	Amino acid and its metabolites	Amino acid derivatives	202.2	1637-71-4	27891	-	77585	54401	75169	60480	72541	60203	89953	82385	77856	67686	74677	72225	63931	78077	97087	70874	72767	111150	83116	63525	59297	64489	69781	79243	ko00270,ko01100,ko01230
MEDP0083	Trans-4-Hydroxy-L-Proline	C5H9NO3	131.058	Amino acid and its metabolites	Amino acid derivatives	132.058	51-35-4	18095	257	54683000	57191000	57620000	54524000	57079000	58172000	60270000	57674000	56210000	52108000	53825000	54969000	57936000	58431000	56375000	58794000	60480000	60014000	59940000	56315000	56107000	55700000	57370000	53473000	ko00330,ko01100,ko02010
MEDP0084	Trimethylamine N-Oxide	C3H9NO	75.0684	Alcohol and amines	Amines	76	1184-78-7	15724	5876	23751	27025	30019	29437	11520	9149.7	9	15025	13556	23884	23173	17262	15782	29675	15570	43528	6832.9	9	9	15611	9	20704	23297	25830	ko01100
MEDP0086	Urea	CH4N2O	60.032	Alcohol and amines	Amines	61	57-13-6	16199	6	1482500	1750300	1757500	1837000	1774600	1807500	1724600	1735700	1708400	1589300	1626700	1700900	1704400	1723800	1775500	1762900	1664200	1577300	1566000	1580700	1626400	1797900	1652700	1673600	ko00220,ko00230,ko00240,ko00330,ko00780,ko01100,ko02010,ko05120
MEDP0087	L-Alanyl-L-Lysine	C9H19N3O3	217.14	Amino acid and its metabolites	Amino acid derivatives	218.1	6366-77-4	132403	-	401950	643950	547840	548170	349340	304020	539770	994810	448620	770330	570600	349150	444230	635400	954100	576410	933560	705640	510150	372650	536050	620500	443960	752630	-
MEDP0089	N-Acetylhistamine	C7H11N3O	153.1	Alcohol and amines	Amines	154.1	673-49-4	28483	-	799630	807260	357210	490660	708200	626750	1057500	1262800	951840	742890	1523800	1758000	2686400	2313000	1408500	1416000	1534800	1417300	2032700	1992900	2698400	1366800	1315800	1779600	ko00340
MEDP0100	3-(4-hydroxyphenyl)acrylaldehyde	C9H8O2	148.052	Benzene and substituted derivatives	Benzene and substituted derivatives	149.1	2538-87-6	28353	-	144570	164950	172940	181760	110480	111070	106170	105310	146630	158460	168800	165260	122560	175800	133920	165760	158910	122810	194070	141120	147610	105870	203450	136190	ko01100
MEDP0101	P-Coumaric Acid	C9H8O3	164.047	Benzene and substituted derivatives	Phenolic acids	165.047	501-98-4	32374	6450	15246000	15479000	17679000	17505000	19493000	17100000	22216000	25601000	19519000	18976000	21388000	21646000	22739000	22545000	20498000	17704000	25301000	20428000	29007000	26764000	23813000	24545000	21672000	19106000	ko00130,ko00350,ko01100
MEDP0106	Benzoic Acid	C7H6O2	122.037	Benzene and substituted derivatives	Benzene and substituted derivatives	123.037	65-85-0	30746	1297	449410	396230	316920	411560	551290	541330	611880	680870	1411200	1565000	464430	984840	402750	529730	530150	589670	342970	596640	416290	306650	678930	875450	450800	510060	ko00360,ko01100
MEDP0110	2-Methoxybenzoic Acid	C8H8O3	152.047	Benzene and substituted derivatives	Phenolic acids	153.047	529-75-9	421840	-	128490	51466	44347	82159	138840	75941	172760	205630	184070	145320	227580	217330	205280	189370	213420	9	167040	184830	347770	228690	211350	252920	232460	248240	-
MEDP0115	1,4-Dihydro-1-Methyl-4-Oxo-3-Pyridinecarboxamide	C7H8N2O2	152.059	Heterocyclic compounds	Pteridines and derivatives	153.06	769-49-3	27838	-	78950000	78995000	46933000	48230000	75390000	70292000	105790000	126900000	117170000	107080000	190240000	199290000	164640000	147680000	98884000	104190000	102180000	111550000	162270000	158150000	214240000	144430000	134420000	215090000	ko00760,ko01100
MEDP0118	4-Pyridoxic Acid	C8H9NO4	183.053	Heterocyclic compounds	Pteridines and derivatives	184.05	82-82-6	17405	239	1071500	257960	256820	292530	495720	534730	3460200	4038300	3359900	1689300	2583900	2439200	4380200	2709700	2146100	3203200	1176000	4023900	2052700	4948400	3910000	2050100	4101400	3154000	ko00750,ko01100
MEDP0119	6-Hydroxynicotinic Acid	C6H5NO3	139.027	CoEnzyme and vitamins	CoEnzyme and vitamins	140	5006-66-6	16168	-	38776	47530	73230	68700	42237	52990	153770	147320	184890	307620	166340	191650	222890	180970	261540	188620	125800	112740	158980	223630	276740	322960	275350	175480	ko00760,ko01100
MEDP0125	Choline	C5H14NO+	104.108	Tryptamines,Cholines,Pigments	Cholines	105.11	62-49-7	15354	56	236640	365420	383070	298430	301310	256810	276200	360550	310600	363850	386500	480300	503950	461750	415240	387470	368590	298420	609280	380160	421120	419700	384610	179700	ko00260,ko00564,ko01100,ko02010,ko04725,ko04976,ko05231
MEDP0127	Putrescine	C4H12N2	88.1	Alcohol and amines	Polyamines	89	110-60-1	17148	3226	1305000	1080500	744880	725250	798770	744920	830130	894470	1155800	837470	1509600	1166500	1233700	1248000	803140	950290	825110	860760	943870	854730	1367100	844940	974750	2039200	ko00330,ko00472,ko00480,ko01100,ko02010,ko04974
MEDP0128	Diethanolamine	C4H11NO2	105.079	Alcohol and amines	Amines	106	111-42-2	28123	3239	186940	221480	184200	265400	315800	377800	226980	288640	168420	179970	183880	285700	326710	274660	208060	196700	373160	337970	310930	328950	228030	246440	220460	245670	ko00564
MEDP0143	Biotin	C10H16N2O3S	244.088	CoEnzyme and vitamins	CoEnzyme and vitamins	245.09	58-85-5	15956	243	121500	83290	134480	85094	185250	189790	201660	179150	120300	145340	60956	89982	111080	62286	133690	74217	163270	192960	137640	217650	54226	90639	106780	52776	ko00780,ko01100,ko02010,ko04977
MEDP0146	1-Methyladenine	C6H7N5	149.07	Nucleotide and its metabolites	Nucleotide and Its metabolomics	150	5142-22-3	18083	-	192570	213750	133720	192850	194900	160030	306860	307850	309230	278290	251480	260190	383860	395250	323250	319470	514130	345610	573720	409120	375540	320130	366710	273350	-
MEDP0147	1-Methylhistidine	C7H11N3O2	169.085	Amino acid and its metabolites	Amino acid derivatives	170.1	332-80-9	50599	3741	2425200	2698800	3621300	3376200	4616000	4822800	4752500	5014500	3312100	3519300	2920900	2440300	2902100	2722600	3126100	3403800	4153300	4463800	4960400	4508900	2559000	3709900	3459400	3082300	ko00340,ko01100
MEDP0148	1-Methylxanthine	C6H6N4O2	166.049	Nucleotide and its metabolites	Nucleotide and Its metabolomics	167.1	6136-37-4	68444	-	9	9	9	12296	29809	22357	37212	40916	41951	21292	56851	26828	47748	20565	21268	14515	32303	29187	42741	31977	40387	9	29707	58616	-
MEDP0149	2'-Deoxyadenosine-5'-Monophosphate	C10H14N5O6P	331.068	Nucleotide and its metabolites	Nucleotide and Its metabolomics	332	653-63-4	17713	3461	730280	9	9	9	326100	409770	573780	690810	381340	9	9	195580	97809	102070	9	76661	361970	157450	335190	242910	179860	93717	98639	86882	ko00230,ko01100
MEDP0150	2'-Deoxyinosine	C10H12N4O4	252.086	Nucleotide and its metabolites	Nucleotide and Its metabolomics	253.1	890-38-0	28997	3383	255830	280640	109900	163990	320060	267580	236660	283720	155150	138130	399280	433990	453060	442240	218840	197670	259410	271710	319480	258550	910170	195180	204000	615600	ko00230,ko01100,ko02010
MEDP0156	5-Methyluridine	C10H14N2O6	258.085	Nucleotide and its metabolites	Nucleotide and Its metabolomics	259.085	1463-10-1	45996	5843	26604	15336	17855	26529	29264	28645	43373	36077	29231	20748	27899	19424	29326	19105	24336	29757	37934	40494	34019	26847	22783	27175	24301	29274	-
MEDP0159	Adenine	C5H5N5	135.055	Nucleotide and its metabolites	Nucleotide and Its metabolomics	136.1	73-24-5	16708	85	3902800	3803600	4414300	4400400	4222300	4472700	4906400	5497700	4661400	4347900	4954000	4694800	5097000	4055500	4611200	3806300	4699100	4495000	5907100	5199600	4822400	4631600	4780800	3725800	ko00230,ko01100
MEDP0160	Adenosine	C10H13N5O4	267.097	Nucleotide and its metabolites	Nucleotide and Its metabolomics	268.097	58-61-7	16335	86	757180	925900	1426500	1540800	768890	596300	765790	701260	824600	1018000	808790	809000	1503500	742500	968170	616070	608240	686710	973310	726900	901650	613100	761290	1078400	ko00230,ko01100,ko02010,ko04022,ko04024,ko04071,ko04080,ko04270,ko04923,ko04924,ko05012,ko05032,ko05034
MEDP0161	Adenosine 5'-Diphosphate	C10H15N5O10P2	427.029	Nucleotide and its metabolites	Nucleotide and Its metabolomics	428	58-64-0	16761	6175	722610	722020	1000800	792150	735590	1296900	264980	200360	204240	266290	82598	163090	80455	94195	116560	65465	121400	168270	233230	111110	92081	17777	132360	74020	ko00190,ko00230,ko01100,ko04068,ko04080,ko04142,ko04152,ko04611,ko04714,ko04742,ko04924,ko05012,ko05014
MEDP0163	Cytidine	C9H13N3O5	243.086	Nucleotide and its metabolites	Nucleotide and Its metabolomics	244.086	65-46-3	17562	3376	146670	223910	129350	77934	159840	196750	101640	134830	35682	49642	139930	115860	242320	183490	129120	81820	287600	135160	178960	82446	353600	88624	40331	237730	ko00240,ko01100,ko02010
MEDP0164	Cytidine-5-Monophosphate	C9H14N3O8P	323.052	Nucleotide and its metabolites	Nucleotide and Its metabolomics	324	63-37-6	17361	5143	589880	1072200	926790	1033800	909100	838200	436100	690820	533820	474140	607330	901200	1173100	1084500	895800	732260	976090	497380	970410	892830	1117100	922730	745630	965100	ko00240,ko01100
MEDP0165	Cytosine	C4H5N3O	111.043	Nucleotide and its metabolites	Nucleotide and Its metabolomics	112	71-30-7	16040	283	177380	234880	145890	169920	192160	264950	142710	186600	129000	162300	268030	186230	192510	238560	181280	145900	200780	219740	471430	239480	288970	187080	145810	364590	ko00240,ko01100
MEDP0167	Guanosine	C10H13N5O5	283.092	Nucleotide and its metabolites	Nucleotide and Its metabolomics	284.092	118-00-3	16750	87	36403000	22269000	23066000	20700000	38671000	28470000	51442000	76207000	64396000	53444000	88922000	73442000	92591000	91474000	78718000	78210000	83508000	82135000	102730000	83681000	102270000	85367000	99760000	104110000	ko00230,ko01100,ko02010
MEDP0168	Guanosine 3',5'-Cyclic Monophosphate	C10H12N5O7P	345.047	Nucleotide and its metabolites	Nucleotide and Its metabolomics	346.2	7665-99-8	16356	6152	27019	61794	132920	77501	30272	17036	9	9	9	73672	9	58449	69437	60624	76409	9	20957	9	9	9	69870	36479	9	9	ko00230,ko01100,ko04022,ko04270,ko04540,ko04611,ko04713,ko04714,ko04730,ko04740,ko04744,ko04921,ko04923,ko04924,ko04925,ko04970,ko04976
MEDP0170	Hypoxanthine	C5H4N4O	136.039	Nucleotide and its metabolites	Nucleotide and Its metabolomics	137	68-94-0	17368	83	210120000	235460000	161270000	176370000	284960000	218900000	252680000	298150000	204980000	159880000	295020000	322550000	266560000	296160000	205380000	224750000	270970000	348330000	364420000	325520000	365960000	242040000	254270000	362640000	ko00230,ko01100
MEDP0171	Inosine	C10H12N4O5	268.081	Nucleotide and its metabolites	Nucleotide and Its metabolomics	269.1	58-63-9	17596	84	277170000	195380000	182150000	166370000	256860000	271270000	264150000	293490000	341880000	256260000	331310000	225370000	264100000	351920000	342560000	373310000	374780000	313840000	372560000	226660000	240940000	343920000	341110000	364490000	ko00230,ko01100,ko02010
MEDP0174	Purine	C5H4N4	120.044	Nucleotide and its metabolites	Nucleotide and Its metabolomics	121	120-73-0	17258	6193	1348300	1313300	1202200	1169800	1350400	1225900	1474400	1710100	1559200	1582800	1667200	1634900	1991200	1839300	1788800	1703500	1910000	1789400	2164800	2010600	1718200	1580100	1758400	1629000	-
MEDP0175	Pyrimidine	C4H4N2	80.0374	Nucleotide and its metabolites	Nucleotide and Its metabolomics	81.2	289-95-2	16898	-	131460	161020	174220	123570	173090	156350	144440	164100	164210	140160	132950	144080	115530	112900	148330	127800	140180	147990	142950	114080	112090	135150	135500	150290	-
MEDP0176	Thymidine	C10H14N2O5	242.09	Nucleotide and its metabolites	Nucleotide and Its metabolomics	243.09	50-89-5	17748	3375	61592	35384	41209	33596	36342	39443	41520	58229	35507	33141	46207	46927	49125	48419	36060	49550	57141	39075	56418	56590	34952	30683	29421	32282	ko00240,ko01100
MEDP0177	Thymine	C5H6N2O2	126.043	Nucleotide and its metabolites	Nucleotide and Its metabolomics	127	65-71-4	-	-	60659	97264	63941	63115	119330	83144	59159	137570	57118	48646	108040	103620	231160	131100	39518	47507	56961	65423	86069	88135	193480	46511	74352	370670	ko00240,ko01100
MEDP0178	Uracil	C4H4N2O2	112.027	Nucleotide and its metabolites	Nucleotide and Its metabolomics	113.027	66-22-8	17568	258	1826700	2309700	1507900	1428800	2023000	2399500	1871300	2546700	1861800	2312800	3573700	4003100	3102300	3532100	1714600	2075700	2694400	2765600	3847700	3062700	2792100	2541200	1892900	2465700	ko00240,ko00410,ko00770,ko01100
MEDP0179	Uridine	C9H12N2O6	244.07	Nucleotide and its metabolites	Nucleotide and Its metabolomics	245	58-96-8	16704	90	9	9	8430.3	13218	26855	9	29462	101780	53720	42624	48360	20689	76364	48942	29037	50566	73477	83993	130760	81715	47699	49245	38567	172950	ko00240,ko01100,ko02010
MEDP0180	Β-Nicotinamide Mononucleotide	C11H15N2O8P	334.057	Nucleotide and its metabolites	Nucleotide and Its metabolomics	335.1	1094-61-7	16171	5238	2880600	755480	530410	454030	2675500	2555600	3700900	6348900	3034000	2045500	2425000	3713100	3087200	3001600	1483100	2331600	3166700	4037400	3563000	3692300	2506300	1822200	2199000	721980	ko00760,ko01100
MEDP0184	3,3',5-Triiodo-L-Thyronine	C15H12I3NO4	650.79	Hormones and hormone related compunds	Hormones and hormone related compunds	651.7	6893-02-3	-	-	15891	10734	6629.2	4793	12677	12238	6842.2	16726	18021	15735	14279	14698	12014	10452	7212.6	6490.2	8157.9	8559.2	15316	15484	14080	14087	14964	11944	ko00350,ko01100,ko04080,ko04714,ko04918,ko04919,ko04976,ko05320
MEDP0185	Epinephrine	C9H13NO3	183.09	Hormones and hormone related compunds	Hormones and hormone related compunds	184	51-43-4	28918	5127	347890	692160	783420	570370	633780	509760	491620	772800	671570	538330	462230	873380	981690	774770	606340	768170	795680	769060	928500	784600	820170	656480	645900	671130	ko00350,ko01100,ko04024,ko04080,ko04261,ko04923,ko04924
MEDP0186	L-Thyroxine	C15H11I4NO4	776.687	Hormones and hormone related compunds	Hormones and hormone related compunds	777.687	51-48-9	-	-	10533	15819	21294	22028	23772	14973	6362.6	9425.5	21273	19668	15853	9495.7	12340	11015	18319	19361	10402	11385	10664	7285.7	10406	25649	19013	12682	ko00350,ko01100,ko04080,ko04918,ko04919,ko04976,ko05320
MEDP0214	Tryptamine	C10H12N2	160.1	Tryptamines,Cholines,Pigments	Tryptamines	161.1	61-54-1	16765	-	35340	31356	32358	30407	35105	39155	46133	43545	54480	61154	50923	52762	63109	49253	59132	42405	71043	60905	72588	63866	46510	61212	56481	66447	ko00380,ko01100,ko04080
MEDP0224	D-Fructose	C6H12O6	180.063	Carboxylic acids and derivatives	Sugars	181	57-48-7	48095	-	7927300	5149300	4309600	5508600	6392300	5932900	5161600	4620400	8729900	6957900	8534700	7198600	7480600	7313500	8776400	8619500	5115800	7263000	5593700	6367900	8380800	7394600	7964900	7884800	-
MEDP0227	D-Mannose	C6H12O6	180.063	Carboxylic acids and derivatives	Sugars	181	3458-28-4	4208	-	7927300	5149300	4309600	5508600	6392300	5932900	5161600	4620400	8729900	6957900	8534700	7198600	7480600	7313500	8776400	8619500	5115800	7263000	5593700	6367900	8380800	7394600	7964900	7884800	ko00051,ko00052,ko00520,ko01100,ko02010,ko04142,ko04625
MEDP0228	D-Melezitose	C18H32O16	504.169	Carboxylic acids and derivatives	Sugars	505.169	597-12-6	6731	-	67031	54600	77165	107750	55623	143030	41795	6775.5	28835	19564	14026	9	3010.6	9	20700	19285	1428.7	9	9	9766.9	11271	22390	13475	9	-
MEDP0229	Lactose	C12H22O11	342.116	Carboxylic acids and derivatives	Sugars	343	63-42-3	36219	267	111430	177330	230750	263140	99185	106910	84075	68277	96046	91191	51870	75450	46755	62879	94180	85088	43865	71124	72293	65055	44075	62770	115100	32274	ko00052,ko01100,ko02010,ko04973
MEDP0230	Maltose	C12H22O11	342.116	Carboxylic acids and derivatives	Sugars	343	69-79-4	47937	413	111430	177330	230750	263140	99185	106910	84075	68277	96046	91191	51870	75450	46755	62879	94180	85088	43865	71124	72293	65055	44075	62770	115100	32274	ko00500,ko01100,ko02010,ko04742,ko04973
MEDP0232	N-Acetyl-D-Glucosamine	C8H15NO6	221.09	Carboxylic acids and derivatives	Sugar derivatives	222	7512-17-6	506227	3356	310090	293800	250110	322860	350950	370160	364090	401710	326260	356690	373180	326760	268520	274280	381710	319490	301590	345890	420560	406110	281130	286060	344230	310310	ko00520,ko01100,ko02010
MEDP0239	L-Ascorbate	C6H8O6	176.032	CoEnzyme and vitamins	CoEnzyme and vitamins	177	50-81-7	29073	3753	189400	148630	163930	253660	147360	184680	148340	105050	299810	184010	204200	251200	172220	308940	215260	267710	109330	239360	137400	173390	177830	241460	164430	637360	ko00053,ko00480,ko01100,ko04066,ko04977
MEDP0240	Pyridoxine	C8H11NO3	169.074	CoEnzyme and vitamins	CoEnzyme and vitamins	170.1	65-23-6	-	-	447820	9	6392	8324.2	66027	74257	755480	765750	848550	159300	480770	285900	304910	267070	179140	658090	265530	959110	355880	728620	284570	277920	690480	378860	ko00750,ko01100
MEDP0242	Nicotinamide	C6H6N2O	122.1	CoEnzyme and vitamins	CoEnzyme and vitamins	123.1	98-92-0	17154	1497	436100000	424900000	469750000	407070000	448770000	432620000	451040000	440070000	432730000	438980000	392770000	400330000	385510000	388980000	424760000	403420000	389420000	385710000	397840000	372700000	389500000	398660000	423090000	389610000	ko00760,ko01100,ko04212,ko04977
MEDP0246	Nicotinic Acid	C6H5NO2	123.032	CoEnzyme and vitamins	CoEnzyme and vitamins	124	59-67-6	15940	6272	319230	334400	270970	321320	401370	396050	558650	557650	1306200	283600	1087700	522970	1444000	993960	1409300	1265400	644570	628190	755020	866660	3896200	831410	1441800	9052900	ko00760,ko01100,ko05133
MEDP0251	Trigonelline	C7H7NO2	137.048	CoEnzyme and vitamins	CoEnzyme and vitamins	138	535-83-1	18123	273	1785200	1774500	1203800	1108000	1583300	1336400	1903200	2206900	1865700	1619100	2183700	1267700	1522700	1424600	1597600	1614600	1760300	2208300	1816200	1638400	1829400	1896200	2048800	2176200	ko00760
MEDP0276	Indole-3-Carboxaldehyde	C9H7NO	145.053	Heterocyclic compounds	Indole and Its derivatives	146.1	487-89-8	343043	-	14571	19187	21014	32034	22006	24717	16262	18599	30344	28290	17255	22013	29213	9111.8	18031	25301	28289	25336	11289	31151	23273	22711	21941	38524	-
MEDP0281	1,3-Diaminopropane	C3H10N2	74.084	Alcohol and amines	Amines	75	109-76-2	15725	5081	67937	65952	63689	57080	50419	52307	64810	59182	68952	59227	65900	57776	78061	72752	66387	60053	55759	60312	71371	56235	74049	56211	58592	318530	ko00260,ko00330,ko00410,ko01100
MEDP0296	4-Guanidinobutyric Acid	C5H11N3O2	145.085	Organic acid And Its derivatives	Organic acid And Its derivatives	146.085	463-00-3	15728	6938	8003100	6863500	8074300	7933500	10032000	13739000	14997000	9726400	8773200	9354000	7684100	5527700	5655400	6661700	8704800	7547800	11067000	12477000	10296000	10357000	6988900	8275200	8988700	7071600	ko00330,ko01100
MEDP0297	5-Aminovaleric Acid	C5H11NO2	117.079	Amino acid and its metabolites	Amino acid derivatives	118.2	660-88-8	15887	6902	70673	70064	61846	21098	12028	19271	24177	23925	46910	45527	60176	85296	131620	121930	66200	15631	12173	14459	21506	22668	89368	75059	45302	61492	ko00310,ko00330,ko01100
MEDP0298	6-Aminocaproic Acid	C6H13NO2	131.095	Amino acid and its metabolites	Amino acid derivatives	132.095	60-32-2	16586	-	435130000	539540000	480240000	486840000	584320000	509150000	689640000	824650000	601220000	626330000	667310000	677420000	789960000	732190000	649450000	593160000	852970000	841040000	984030000	863200000	731580000	716800000	721070000	671790000	ko01100
MEDP0299	7-Methyluric Acid	C6H6N4O3	182.044	Amino acid and its metabolites	Amino acid derivatives	183	612-37-3	149744	-	272640	255350	257950	324690	248720	363440	274530	316180	413320	293750	220200	252800	270390	243670	280020	242060	225560	273680	221490	340300	284700	338870	194070	334900	ko00232
MEDP0305	Creatinine	C4H7N3O	113.059	Organic acid And Its derivatives	Organic acid And Its derivatives	114.059	60-27-5	16737	8	5934500	5402400	5136700	4979900	4406100	4990900	7072400	6062800	7468700	6266800	6686200	5824300	6360600	7013600	7165000	6931200	6673300	7012300	6833700	7444700	7517900	7656800	8352300	7533000	ko00330,ko01100
MEDP0307	Dl-2-Aminooctanoic Acid	C8H17NO2	159.126	Organic acid And Its derivatives	Organic acid And Its derivatives	160.126	644-90-6	75145	5923	69837	52154	65994	66143	72863	45753	65410	72063	61937	50381	59389	43164	90694	57270	67614	57442	42079	37536	55128	52732	57947	40157	51609	62989	-
MEDP0313	Guanidineacetic Acid	C3H7N3O2	117.054	Organic acid And Its derivatives	Organic acid And Its derivatives	118.1	352-97-6	16344	5163	73731	98790	54293	32257	11181	18621	13561	17215	19993	75472	59743	138070	138430	119400	57302	57076	14836	18616	17232	20650	137460	63481	55866	95163	ko00260,ko00330,ko01100
MEDP0318	Kynurenine	C10H12N2O3	208.085	Amino acid and its metabolites	Amino acid derivatives	209.1	343-65-7	16946	72	17788	12809	30157	17909	28846	20159	24017	29301	23150	13783	21992	16537	23606	18496	23899	36775	24345	19208	13469	18974	19697	19680	25408	31363	ko00380,ko01100,ko05143
MEDP0319	Kynurenic Acid	C10H7NO3	189.043	Amino acid and its metabolites	Amino acid derivatives	190.043	492-27-3	18344	5683	37921	37519	27327	20397	32807	30101	28594	43291	36326	27467	31076	30065	26017	33015	37184	30041	43750	33137	37291	39914	26511	40813	36265	45533	ko00380,ko01100
MEDP0321	L-Dihydroorotic Acid	C5H6N2O4	158.033	Organic acid And Its derivatives	Organic acid And Its derivatives	159	5988-19-2	17025	6899	43037000	37696000	44783000	42405000	42201000	40067000	44666000	39306000	40866000	46528000	43171000	29494000	46079000	40679000	46203000	51188000	43049000	41704000	37267000	43169000	41213000	36563000	43883000	41832000	ko00240,ko01100
MEDP0322	L-Homoserine	C4H9NO3	119.058	Organic acid And Its derivatives	Organic acid And Its derivatives	120.1	672-15-1	15699	5687	2591200	3362500	3085900	3536900	4018400	4113700	3492200	5038800	3126700	3910900	3571400	4243600	5207800	4425900	3811700	3424300	4582900	4144900	5161700	4927800	4793700	4314500	3842900	4728400	ko00260,ko00270,ko00300,ko00920,ko01100,ko01230
MEDP0325	Maleic Acid	C4H4O4	116.011	Organic acid And Its derivatives	Organic acid And Its derivatives	117.011	110-16-7	18300	-	8580000	8503400	11349000	9012300	11775000	11110000	10796000	15106000	11794000	11420000	10593000	10158000	10641000	11553000	11310000	12591000	12634000	12476000	14146000	12381000	9178300	12319000	12448000	11378000	ko00350,ko00650,ko00760,ko01100
MEDP0336	LPC(0:0/14:0)	C22H46NO7P	467.301	Glycerophospholipids	LPC	468.3	20559-16-4	64489	-	5076500	426830	707940	610510	1467000	1338000	1218700	2079500	3271600	2557000	3351400	2829200	3673900	2902600	3255400	2849900	1407700	1745600	1374200	2189600	3514900	2738400	3003500	2886200	-
MEDP0338	LPC(16:0/0:0)	C24H50NO7P	495.332	Glycerophospholipids	LPC	496.33	17364-16-8	72998	-	529000000	96117000	139330000	128610000	299590000	296820000	248990000	435230000	493560000	432980000	388810000	381360000	445540000	372190000	525020000	527180000	310470000	397720000	337500000	450840000	423950000	466810000	534920000	225820000	-
MEDP0363	Biopterin	C9H11N5O3	237.086	Heterocyclic compounds	Pteridines and derivatives	238.09	22150-76-1	63931	247	42225	85146	54513	80239	56286	56034	60293	49290	66115	33730	86551	62433	69687	43212	82056	65321	61029	55087	47514	9	63598	9	67376	41626	ko00790
MEDP0366	N,N-Dimethylformamide	C3H7NO	73.053	Alcohol and amines	Amines	74.05	68-12-2	17741	-	2737900	2465500	2011000	3013800	2852400	3374500	2194600	2296800	1980900	1774600	3488700	2452000	2623400	3002600	2057400	2926700	4037000	3205700	3602300	2245800	2903200	2316700	1834200	2893000	-
MEDP0367	γ-Aminobutyric Acid	C4H9NO2	103.063	Amino acid and its metabolites	Amino acid derivatives	104.06	56-12-2	16865	-	40330	56547	50864	68841	68057	45753	34686	45005	33341	62388	52513	89642	109350	79528	62771	68111	48504	34922	37230	38299	89886	80265	87388	102820	ko00250,ko00330,ko00410,ko00650,ko00760,ko01100,ko04024,ko04080,ko04721,ko04723,ko04727,ko04742,ko04915,ko04929,ko05032,ko05033
MEDP0369	4-(Aminomethyl)-5-(Hydroxymethyl)-2-Methylpyridin-3-Ol	C8H12N2O2	168.09	Heterocyclic compounds	Pteridines and derivatives	169.09	85-87-0	16410	238	11246	11613	13739	15677	9701.9	8858.7	54614	48739	42733	36804	69681	87373	149870	85488	63133	87963	57606	66703	87811	129930	181840	112280	126150	155650	ko00750,ko01100,ko04977
MEDP0370	2-(Formylamino)Benzoic Acid	C8H7NO3	165.043	Benzene and substituted derivatives	Phenolic acids	166.04	3342-77-6	36575	-	33828	26713	19994	17581	14595	30400	23616	28433	23636	32638	47122	29520	29386	40355	31061	30312	35179	19124	22174	26913	38515	25003	22665	30650	ko00380,ko01100
MEDP0371	Acetaminophen Glucuronide	C14H17NO8	327.095	Alcohol and amines	Amines	328.1	16110-10-4	32636	-	9	9	9	9	9	9	40370	41735	27931	35750	46433	44797	69183	47663	46344	39998	21908	48348	35062	31400	48489	40715	31575	37341	-
MEDP0373	N-Acetylglycine	C4H7NO3	117.043	Amino acid and its metabolites	Amino acid derivatives	118	543-24-8	40410	5517	96477000	120810000	107930000	85473000	117520000	90148000	105200000	122330000	88591000	89490000	108840000	105660000	122990000	123390000	95133000	87494000	99525000	106640000	85546000	111250000	117990000	87781000	95534000	144030000	-
MEDP0374	Cyclic Amp	C10H12N5O6P	329.053	Nucleotide and its metabolites	Nucleotide and Its metabolomics	330	60-92-4	17489	5120	289030	722230	1139900	1021100	279740	254430	136820	184480	150920	387770	319020	338310	215350	264890	318090	109910	99831	154360	142980	78606	233820	238900	75150	116260	ko00230,ko01100,ko01522,ko04010,ko04014,ko04015,ko04020,ko04022,ko04024,ko04062,ko04072,ko04114,ko04211,ko04213,ko04261,ko04270,ko04340,ko04361,ko04371,ko04540,ko04611,ko04670,ko04710,ko04713,ko04714,ko04720,ko04723,ko04724,ko04725,ko04726,ko04727,ko04728,ko04740,ko04742,ko04750,ko04910,ko04911,ko04912,ko04913,ko04914,ko04915,ko04916,ko04918,ko04919,ko04921,ko04922,ko04923,ko04924,ko04925,ko04926…
MEDP0380	2-(Dimethylamino)Guanosine	C12H17N5O5	311.123	Nucleotide and its metabolites	Nucleotide and Its metabolomics	312.13	2140-67-2	19289	7086	626560	671400	545030	522020	686730	540540	571940	638270	602630	557950	839770	742550	865620	692500	588520	562620	492780	623010	624230	604450	840420	559500	566220	1022200	-
MEDP0387	L-Homoarginine	C7H16N4O2	188.127	Amino acid and its metabolites	Amino acids	189	156-86-5	27747	5640	77263	102010	104500	69081	83478	54342	47927	71813	72665	88465	84210	73185	140250	141330	90236	67568	71591	57607	90666	69203	88121	101310	77535	81873	-
MEDP0389	Pantetheine	C11H22N2O4S	278.13	CoEnzyme and vitamins	CoEnzyme and vitamins	279.13	496-65-1	16753	6928	76768000	77816000	119860000	90625000	102530000	92188000	88207000	73425000	90497000	87872000	86552000	78698000	90160000	72058000	81462000	146450000	61697000	108480000	75260000	79927000	87820000	95414000	78110000	79079000	ko00770
MEDP0390	Hypoxanthine-9-β-D-Arabinofuranoside	C10H12N4O5	268.081	Nucleotide and its metabolites	Nucleotide and Its metabolomics	269.1	7013-16-3	705435	3022	277170000	195380000	182150000	166370000	256860000	271270000	264150000	293490000	341880000	256260000	331310000	225370000	264100000	351920000	342560000	373310000	374780000	313840000	372560000	226660000	240940000	343920000	341110000	364490000	-
MEDP0395	D-piperidine acid	C6H11NO2	129.079	Organic acid And Its derivatives	Organic acid And Its derivatives	130	3105-95-1	30913	5684	4390900	3581200	3491100	3571400	4126900	3719500	4223500	4776500	4903900	3515900	5114400	5489400	5552900	5368700	4129800	4691700	4245900	4794300	4845800	5085100	6933600	3895500	4303600	8519600	ko00310,ko01100
MEDP0401	5'-Deoxy-5'-(Methylthio) Adenosine	C11H15N5O3S	297.09	Nucleotide and its metabolites	Nucleotide and Its metabolomics	298	2457-80-9	17509	3425	10699000	13761000	15462000	16567000	7757800	6881500	4276200	6201100	7147400	14051000	11077000	12979000	10122000	10300000	12884000	7899500	5031500	5505300	6227100	4966900	9340800	9949900	7955100	7053500	ko00270,ko01100
MEDP0403	Deoxycytidine	C9H13N3O4	227.091	Nucleotide and its metabolites	Nucleotide and Its metabolomics	228	951-77-9	15698	3367	20994	17081	14319	17416	24142	15425	12697	23903	22368	9	16520	9	14784	31647	29604	9961	21815	18746	31687	27909	23335	13241	21897	33559	ko00240,ko01100,ko02010
MEDP0404	Sarcosine	C3H7NO2	89.048	Amino acid and its metabolites	Amino acids	90	107-97-1	15611	51	1130500	1208900	1201900	1290300	1119500	1121800	1167800	1074900	1341400	1104200	921340	1022600	1255400	1348500	1108800	1235500	1200800	1098900	1243400	1055900	1041600	1325000	1038600	1196600	ko00260,ko00330,ko01100
MEDP0409	Cys-Gly	C5H10N2O3S	178.041	Amino acid and its metabolites	Small Peptide	179	19246-18-5	4047	5134	1139200	962680	1022000	1021100	673700	644860	501590	384910	424110	745590	462530	743490	490920	521810	459880	310340	431080	345820	336680	308790	463130	312410	176940	122710	ko00480,ko01100
MEDP0430	2-Aminoadipic Acid	C6H11NO4	161.069	Organic acid And Its derivatives	Organic acid And Its derivatives	162.1	542-32-5	37024	5496	1144900	1783000	1655400	1782200	952640	869410	627570	1123500	749320	1707400	1500800	1703200	2007800	1780800	1509500	1147900	768320	812570	1022400	715020	1783300	1402800	1043900	1052600	ko00300,ko00310,ko00311,ko01100,ko01210,ko01230
MEDP0434	LPC(17:0/0:0)	C25H52NO7P	509.348	Glycerophospholipids	LPC	510.1	50930-23-9	74340	-	2124700	307490	549250	546010	1636100	1527700	1295700	2510200	2437700	2130900	1359400	1414400	1597300	1210000	2371900	2538100	1673800	2299400	1678600	3115100	1365200	2117200	2668900	846580	-
MEDP0442	Sn-Glycero-3-Phosphocholine	C8H20NO6P	257.103	Tryptamines,Cholines,Pigments	Cholines	258.2	28319-77-9	16870	370	20548000	17472000	33295000	25601000	22752000	22426000	25248000	25275000	28265000	32898000	26497000	19467000	24082000	25584000	30362000	27178000	11624000	26632000	13968000	27376000	23879000	27196000	29783000	29434000	ko00564,ko00565,ko05231
MEDP0453	Indole	C8H7N	117.058	Heterocyclic compounds	Indole and Its derivatives	118	120-72-9	16881	286	7351000	7046100	7334200	8017200	8670600	7319000	8213100	10139000	9395600	9238400	8669100	9457800	10123000	9800900	11022000	9720200	11212000	10046000	12510000	10208000	9971800	11118000	10698000	9478600	ko00380,ko00400,ko01100,ko04974
MEDP0457	5-Aminolevulinate	C5H9NO3	131.058	Organic acid And Its derivatives	Organic acid And Its derivatives	132.058	106-60-5	17549	6037	54683000	57191000	57620000	54524000	57079000	58172000	60270000	57674000	56210000	52108000	53825000	54969000	57936000	58431000	56375000	58794000	60480000	60014000	59940000	56315000	56107000	55700000	57370000	53473000	ko00260,ko00860,ko01100,ko02010
MEDP0494	LPC(15:0/0:0)	C23H48NO7P	481.317	Glycerophospholipids	LPC	482.3	-	580912	-	1688600	201520	351050	287870	828250	857510	662730	1305800	1535200	1317000	1065200	985880	1321000	840340	1779000	1586700	832530	1080800	923370	1315200	1106900	1379800	1674000	669010	-
MEDP0495	LPC(0:0/18:2)	C26H50NO7P	519.332	Glycerophospholipids	LPC	520.33	-	-	-	141700000	73093000	104110000	66596000	81398000	75545000	48481000	89260000	117390000	88680000	112670000	101680000	135800000	126870000	151320000	118270000	48534000	77206000	49179000	113090000	178440000	109360000	141190000	376120000	-
MEDP0507	2-Hydroxycinnamic acid	C9H8O3	164.047	Benzene and substituted derivatives	Phenolic acids	165.047	614-60-8	18125	6727	15246000	15479000	17679000	17505000	19493000	17100000	22216000	25601000	19519000	18976000	21388000	21646000	22739000	22545000	20498000	17704000	25301000	20428000	29007000	26764000	23813000	24545000	21672000	19106000	ko00360,ko01100
MEDP0510	Carnitine C2:0	C9H17NO4	203.116	Fatty acyls	CAR	204.122	14992-62-2	57589	-	51354000	52857000	118830000	124990000	170210000	152950000	122830000	91000000	81848000	38062000	67759000	90200000	104580000	84504000	51253000	78503000	112230000	124620000	158100000	204590000	105520000	53370000	75380000	88053000	ko04931
MEDP0513	Hexadecanamide	C16H33NO	255.256	Alcohol and amines	Amines	256.264	629-54-9	74475	-	1133300	1045500	976660	1146700	958210	1257500	1705400	1313900	1885200	11253000	2254100	1111100	2064400	1118500	8739400	2111100	1153000	1301400	1105900	1140400	1058500	1715500	1446700	5203200	-
MEDP0514	Thiamine	C12H17N4OS+	265.112	CoEnzyme and vitamins	CoEnzyme and vitamins	265.111	59-43-8	18385	5242	707870	303210	105830	113110	234060	154150	1236300	1209500	1609500	1261900	3340900	2642000	3880000	4328500	1666900	2331400	1298900	1809900	1432800	1975300	3978300	2216200	2578900	4032100	ko00730,ko01100,ko02010,ko04122,ko04977
MEDP0518	DL-Stachydrine	C7H14ClNO2	179.071	Organic acid And Its derivatives	Organic acid And Its derivatives	144.102	4136-37-2	-	-	1872600	1922600	2225900	1704700	2247300	2031000	2126400	2466200	2083400	2124900	2140200	2040900	1789300	1375000	2117700	2011200	1400600	2384700	2699200	2216200	1650100	1853100	1661800	2043800	-
MEDP0519	L-Norleucine	C6H13NO2	131.095	Amino acid and its metabolites	Amino acids	132.102	327-57-1	18347	6334	6255800	6472800	6606900	6648900	7789100	6343100	7713600	10513000	8743500	8988500	8193100	8873300	10271000	10110000	10823000	8716500	10677000	9998500	12538000	10612000	11573000	10505000	10299000	8892400	-
MEDP0523	DL-Carnitine	C7H15NO3	161.105	Fatty acyls	CAR	162.112	541-15-1	16347	52	49609000	43394000	53187000	38222000	58515000	62028000	100730000	83202000	74862000	61915000	48789000	36362000	35654000	36692000	56427000	56403000	65940000	77435000	64342000	77529000	42106000	57283000	63106000	54835000	ko04714,ko04976
MEDP0537	LPC(O-16:0/2:0)	C26H54NO7P	523.364	Glycerophospholipids	LPC	524.36	74389-68-7	44811	-	471100000	67649000	87243000	99192000	237510000	241280000	201640000	369920000	435280000	401210000	290560000	332720000	313830000	289530000	425330000	418950000	278570000	356420000	310920000	538800000	334900000	405470000	465870000	180360000	-
MEDP0541	δ-Valerolactam	C5H9NO	99.0684	Alcohol and amines	Amines	100.068	675-20-7	77761	-	6804100	6362900	6995600	6893000	4832800	3883900	4275500	4153400	7866800	7007000	7061200	7022000	7080500	6141500	7241900	6726700	3754500	4215200	4485500	4143600	6767600	6471600	6837100	6831700	-
MEDP0545	2-Pyrrolidinone	C4H7NO	85.0528	Heterocyclic compounds	Heterocyclic compounds	86.0528	616-45-5	36592	6452	8209300	7956900	6085200	5654300	6164100	5697500	5419300	5580100	5196700	5536600	7546000	7727900	6680900	6277000	4815200	4761000	5781800	5469000	5159500	4802200	5570800	3897900	4091200	5973600	-
MEDP0560	Dihydrouracil	C4H6N2O2	114.043	Nucleotide and its metabolites	Nucleotide and Its metabolomics	115.043	504-07-4	15901	285	104650	76570	41586	106570	34100	15865	58786	132570	84313	107950	237080	198650	216300	265450	112230	57195	57600	124230	253140	131460	164640	145040	128990	240430	ko00240,ko00410,ko00770,ko01100
MEDP0574	Oleamide	C18H35NO	281.272	Alcohol and amines	Amines	282.272	301-02-0	116314	-	404790	293570	243440	268810	301220	370700	480790	426780	718480	2923800	699870	319740	873380	362850	2557100	750850	347660	465100	361720	458580	356050	607660	666330	1794900	-
MEDP0577	Carnitine isoC4:0	C11H21NO4	231.147	Fatty acyls	CAR	232.147	25518-49-4	84838	5704	113170000	118120000	149900000	149920000	279300000	255110000	212750000	177980000	126880000	106120000	108640000	74448000	60824000	57493000	101460000	91627000	188610000	187210000	168940000	144740000	70296000	82192000	95851000	86117000	-
MEDP0585	FFA(18:4)	C18H28O2	276.209	Fatty acyls	FFA	277.209	2012-14-8	-	-	42008	57369	58958	45739	56085	70566	55287	57008	43950	68091	63045	62324	68413	46172	50034	58540	58845	58583	51609	48021	63653	51484	60197	61240	ko00592
MEDP0587	N-Alpha-acetyllysine	C8H16N2O3	188.116	Amino acid and its metabolites	Amino acid derivatives	189.116	1946-82-3	35704	5435	1932800	2144500	1542700	1509800	1588200	1388900	1665400	1601000	1347300	1369000	1814500	1847600	2036100	1928500	1286500	1078700	1644400	1544900	1505600	1441700	1934800	1347600	1237600	1639500	-
MEDP0593	Thioguanine	C5H5N5S	167.027	Nucleotide and its metabolites	Nucleotide and Its metabolomics	168.027	154-42-7	9555	-	34340	19180	20962	24872	12833	20682	26453	26340	30795	15678	18866	12812	11883	14310	10688	27941	31411	39187	27776	26451	17157	29315	30005	21376	-
MEDP0598	2'-Hydroxy-5'-methylacetophenone	C9H10O2	150.068	Benzene and substituted derivatives	Benzene and substituted derivatives	151.068	1450-72-2	-	-	1724900	2174500	2184500	1820900	1871700	1083900	675310	1298200	1426700	1587400	845700	1837300	1937900	1618000	948660	345680	1969400	625820	1042800	896050	790380	287770	507030	437250	-
MEDP0601	Spermidine	C7H19N3	145.158	Alcohol and amines	Polyamines	146.158	124-20-9	16610	254	5242200	3436400	3745900	2975500	2194500	2242300	4830700	3624500	4492000	3502500	5378800	4886200	5764000	4394400	3329300	3051800	2840400	3905600	4231000	3376800	4061700	2481300	3294400	3888500	ko00330,ko00410,ko00480,ko01100,ko02010,ko04976
MEDP0611	N-Acetyl-L-Histidine	C8H11N3O3	197.08	Amino acid and its metabolites	Amino acid derivatives	198.08	2497-02-1	16437	-	1936200	960400	628430	493170	678670	1006800	1698900	762250	2512500	697020	3131900	342340	441340	956440	883900	1683400	2108000	1620600	1767600	1394500	1187400	1382400	1988000	2570500	-
MEDP0618	Carnitine 2-methyl-C4	C12H23NO4	245.163	Fatty acyls	CAR	246.17	31023-25-3	73026	5367	4258600	4576900	3561300	3422000	5261300	4171700	4973200	6477900	4237500	4536400	5000300	4601600	4869500	4715800	4151300	3254500	5675100	5280500	5997700	5224200	4937300	3792900	3379400	4649400	-
MEDP0627	Isonicotinic acid	C6H5NO2	123.032	Organic acid And Its derivatives	Organic acid And Its derivatives	124.032	55-22-1	6032	-	133510000	132650000	143000000	120680000	129600000	131540000	134320000	140520000	133570000	132790000	124650000	124110000	114950000	122470000	127440000	120530000	119850000	116520000	118630000	107210000	115330000	123780000	125840000	117860000	ko00983
MEDP0634	FFA(20:1)	C20H38O2	310.287	Fatty acyls	FFA	311.287	26764-41-0	32425	6563	22520	27778	18962	27560	29087	32567	39684	28963	24143	147220	22122	19691	27229	27902	39046	22544	33809	21519	15925	21596	27770	40841	17098	30335	ko01040
MEDP0637	Phe-Pro	C14H18N2O3	262.132	Amino acid and its metabolites	Amino acid derivatives	263.132	7669-65-0	74750	-	980090	880230	787530	754200	785520	694390	1084100	1083900	1562700	1370400	2140800	1717500	2102300	2138800	2144300	1686300	1245900	1147900	923770	1120400	1904300	1798300	2310600	684110	-
MEDP0638	LPE(16:1/0:0)	C21H42NO7P	451.27	Glycerophospholipids	LPE	452.27	-	-	-	34938	4607.2	9	9	9	9	9	8078.9	17637	9055.7	28072	19353	68934	32045	21617	14031	5180.6	6235	4301.7	12078	42298	16366	20846	96293	-
MEDP0658	Ethyl dodecanoate	C14H28O2	228.209	Alcohol and amines	Amines	229.1	106-33-2	-	-	57676	73340	41894	53891	82035	56318	51552	39160	76257	63734	45152	66482	69370	84664	65653	66788	60175	49606	57026	47844	51464	49377	68556	60312	-
MEDP0664	L-Tyrosine methyl ester	C10H13NO3	195.09	Amino acid and its metabolites	Amino acid derivatives	196.2	1080-06-4	17215	-	49431	61673	35659	62346	23586	23095	83092	41568	63533	75145	80164	55590	50310	73261	73370	47198	66238	51476	59863	56252	65255	39341	48180	73772	-
MEDP0677	Butylamine	C4H11N	73.0891	Alcohol and amines	Amines	74.1	109-73-9	43799	-	192100	158810	189810	324600	226600	245050	246540	336620	197380	272930	266220	261060	333080	278560	250230	200360	300590	290630	324900	237260	272740	337500	274800	352960	-
MEDP0682	Hydroxyacetone	C3H6O2	74.0368	Aldehyde,Ketones,Esters	Ketones	75.1	116-09-6	27957	-	55331	60750	55490	53845	62995	63244	64981	55596	61897	56640	49296	57984	63457	60523	64407	54740	64397	47043	69838	71527	62514	63439	74284	56719	ko00640,ko01100
MEDP0685	Methylcysteine	C4H9NO2S	135.035	Amino acid and its metabolites	Amino acids	136.2	1187-84-4	45658	6490	18337000	17574000	20780000	20839000	20744000	20262000	26989000	30091000	23060000	22874000	26583000	26782000	25897000	25771000	24842000	21660000	29050000	26974000	34703000	31427000	27309000	27306000	26782000	22086000	-
MEDP0692	Triethylamine	C6H15N	101.12	Others	Hydrocarbon derivatives	102	121-44-8	35026	-	349920	336040	329640	461870	382590	300620	595820	996140	694540	581610	556530	551930	878010	821270	675060	797540	894640	685440	1113900	795470	804370	845010	884040	751720	-
MEDP0694	2,5-Dimethyl pyrazine	C6H8N2	108.069	Heterocyclic compounds	Heterocyclic compounds	109.3	123-32-0	-	-	968620	836640	926530	817010	814540	788610	850380	885590	1026200	819380	930470	833300	798450	879570	868020	902460	920760	844890	826110	730020	898860	935980	979430	964570	-
MEDP0713	Pyrazine	C4H4N2	80.0374	Heterocyclic compounds	Heterocyclic compounds	80.9	290-37-9	30953	-	16010	15693	13761	13410	12536	16735	15411	13427	13417	15023	15222	15017	12013	13002	15582	13244	12194	13015	11367	17465	15374	15749	12409	15840	-
MEDP0729	Barbituric acid	C4H4N2O3	128.022	Heterocyclic compounds	Heterocyclic compounds	129	67-52-7	16294	-	25184000	17167000	16166000	17423000	24539000	24592000	25636000	22212000	24880000	19860000	24833000	25557000	27024000	26202000	26592000	28963000	23765000	24431000	23355000	26510000	24827000	25131000	25893000	18378000	ko00240,ko01100
MEDP0752	DL-Leucine	C6H13NO2	131.095	Amino acid and its metabolites	Amino acids	132.095	328-39-2	-	-	435130000	539540000	480240000	486840000	584320000	509150000	689640000	824650000	601220000	626330000	667310000	677420000	789960000	732190000	649450000	593160000	852970000	841040000	984030000	863200000	731580000	716800000	721070000	671790000	ko00280,ko00290,ko00970,ko01100,ko01210,ko01230,ko02010,ko04150,ko04974,ko04978,ko05131,ko05230
MEDP0765	3-(Methylthio)-1-propanol	C4H10OS	106.045	Alcohol and amines	Alcohols	107.045	505-10-2	49019	-	9262.8	56559	67570	42266	93804	89044	130260	73210	89716	35671	77799	33774	60708	81328	17009	26852	99919	106620	65894	109410	748340	63680	89823	1029400	-
MEDP0789	2-Pentyl-3-phenyl-2-propenal	C14H18O	202.136	Aldehyde,Ketones,Esters	Aldehydes	203.4	122-40-7	32318	-	193150	209560	220580	231390	169080	183930	236480	195450	178070	184360	211030	179490	152680	249930	160720	141160	196200	182140	203900	180400	205020	178290	187050	170160	-
MEDP0792	Pyrrolidine	C4H9N	71.0735	Heterocyclic compounds	Heterocyclic compounds	72.3	123-75-1	33135	-	1140100	1269700	1240300	1192600	1635300	1465200	2013700	2391100	1449000	1448500	1418300	1714700	2424800	2300900	1783000	1690900	2781700	2214200	2935100	2778700	2114000	1729500	1725000	1818800	-
MEDP0821	6-Methylnicotinamide	C7H8N2O	136.064	Heterocyclic compounds	Pteridines and derivatives	137.1	6960-22-1	88954	-	223330000	163800000	162040000	150610000	232970000	218130000	260880000	282590000	281140000	270040000	295910000	252280000	252040000	291720000	339740000	342630000	342860000	327250000	332990000	282230000	277110000	308810000	313600000	271090000	-
MEDP0836	Dibutyl phthalate	C16H22O4	278.152	Aldehyde,Ketones,Esters	Esters	279.3	84-74-2	34687	-	142010000	100150000	96300000	124210000	93280000	109230000	106720000	103900000	116240000	118300000	116270000	122000000	162710000	118820000	99939000	137180000	168440000	127830000	89057000	102170000	88375000	113500000	91061000	109180000	-
MEDP0849	Nα-Acetyl-L-glutamine	C7H12N2O4	188.183	Amino acid and its metabolites	Amino acid derivatives	189.1	2490-97-3	21553	-	991950	1041800	788480	757040	745800	747820	826980	759950	663650	713700	814530	927530	1059200	918320	671200	695790	824000	826870	782040	766980	1015900	698090	625210	771190	-
MEDP0858	Phosphoenolpyruvate	C3H5O6P	167.982	Organic acid And Its derivatives	Phosphoric acids	169.2	138-08-9	-	-	2746700	2595900	2711700	2653300	2365800	2779000	2348000	2807500	2829400	2745200	2753200	2547700	2550100	2697300	2541200	2603700	2720900	2271100	2230600	2624600	2617500	2761100	2827600	2546200	ko00010,ko00020,ko00400,ko00440,ko00620,ko01100,ko01200,ko01230,ko04922,ko04964,ko05230
MEDP0859	Gly-Phe	C11H14N2O3	222.1	Amino acid and its metabolites	Amino acid derivatives	223.2	3321-03-7	-	-	6774500	5168100	4613700	4233100	5918100	4428100	9251900	9443300	8960000	7467700	11791000	8686100	8471200	8024900	9216500	7841400	6364600	9243600	5622600	8174800	8057500	7385700	11507000	3842700	-
MEDP0868	N-Methylalanine	C4H9NO2	103.063	Amino acid and its metabolites	Amino acid derivatives	104	3913-67-5	17519	-	2506500	3583700	3311000	3102500	2417700	2706100	2504100	3289700	2849100	2665700	3681200	3513300	3629000	3800400	3550900	3148700	3254200	3394500	3688300	3510200	3060100	3649200	3506600	3039800	-
MEDP0871	Dihydro-D-sphingosine	C18H39NO2	301.298	Sphingolipdis	SM	302.5	764-22-7	-	-	2638400	2416100	2694900	2930200	2800000	2712800	2961400	2916300	2872100	2832500	2958700	2794300	3042900	2493300	3120300	2705300	2797200	2930400	2164100	2455400	2050600	2856100	2484400	3441100	ko00600,ko01100,ko04071
MEDP0876	O-Succinyl-L-Homoserine	C8H13NO6	219.074	Amino acid and its metabolites	Amino acid derivatives	220.2	1492-23-5	-	-	194460	181510	189210	154100	146530	138460	168870	200240	134240	171020	171120	193990	174160	130570	189130	211610	213670	222150	174690	189590	183090	257110	351390	131030	ko00270,ko00920,ko01100,ko01230
MEDP0877	Cytidine 5'-Diphosphocholine	C14H26N4O11P2	488.107	Nucleotide and its metabolites	Nucleotide and Its metabolomics	489.2	987-78-0	16436	6229	4623400	4071900	4552100	4715000	3264300	4050800	3798600	3479500	2412000	2906600	3464100	3317400	4556000	3855300	3477800	3449300	3215800	2782600	2234300	2610700	3111500	3457300	3160400	2293100	ko00564,ko01100,ko05231
MEDP0878	N-Methyl-L-Glutamate	C6H11NO4	161.069	Amino acid and its metabolites	Amino acid derivatives	162.1	35989-16-3	16440	-	1144900	1783000	1655400	1782200	952640	869410	627570	1123500	749320	1707400	1500800	1703200	2007800	1780800	1509500	1147900	768320	812570	1022400	715020	1783300	1402800	1043900	1052600	ko01100
MEDP0880	N-Alpha-Acetyl-L-Asparagine	C6H10N2O4	174.064	Amino acid and its metabolites	Amino acid derivatives	175.3	4033-40-3	-	-	3726200	4137700	4607600	4352400	4160500	3269900	4438100	6701800	5112000	4282800	4299400	6201200	6749500	7000700	6591300	5753600	7654200	5811800	7711000	6631800	5539300	6287500	6012300	2226100	-
MEDP0881	Phosphocholine	C5H15NO4P	184.074	Nucleotide and its metabolites	Nucleotide and Its metabolomics	185.1	107-73-3	18132	6326	15542000	14003000	13973000	12423000	13172000	14046000	14235000	15150000	14400000	14961000	15075000	14767000	15068000	15107000	15349000	15167000	14773000	16141000	14950000	14279000	14240000	15153000	14934000	12946000	ko00564,ko01100,ko05231
MEDP0882	Thiamine Monophosphate	C12H18N4O4PS	345.079	Heterocyclic compounds	Heterocyclic compounds	345	273724-21-3	37574	3488	760810	456130	119140	169750	499750	265350	293260	317000	237560	181470	418030	350380	277240	271340	167320	191450	189160	150270	154140	183360	131150	148340	168850	152510	ko00730,ko01100
MEDP0883	2,4-Dihydroxypteridine	C6H4N4O2	164.033	Heterocyclic compounds	Pteridines and derivatives	165.3	487-21-8	-	-	199510	169280	254550	256810	270410	229520	309630	386300	269080	267080	273840	330600	300070	294110	289990	251320	341830	301270	398680	373390	361680	336020	298100	242470	-
MEDP0890	Lumichrome	C12H10N4O2	242.08	Heterocyclic compounds	Heterocyclic compounds	243.2	1086-80-2	-	-	555950	458050	533150	731480	637630	504640	509840	569250	565480	846390	676730	884240	887500	789580	944250	683180	444090	567700	597130	994130	1095100	815000	1043200	713040	ko00740
MEDP0891	L-Tryptophanamide	C11H13N3O	203.106	Amino acid and its metabolites	Amino acid derivatives	204.3	20696-57-5	791437	-	376650	344110	325580	342340	366250	359270	407790	476420	414420	414990	418950	411960	454460	493630	449780	470170	524160	528930	566580	475950	475230	510050	439800	389850	-
MEDP0894	3-Methoxytyramine	C9H13NO2	167.095	Benzene and substituted derivatives	Phenolics	168.1	1477-68-5	742324	5094	61394	58474	75274	60881	76587	52665	65205	78146	75530	64218	72223	77912	97076	75562	63293	84448	93590	83100	83216	84747	85491	83946	69904	93404	ko00350,ko01100,ko04728
MEDP0898	Pyridoxal	C8H9NO3	167.058	Heterocyclic compounds	Pteridines and derivatives	168.3	66-72-8	17310	6312	565610	132850	218450	166170	616440	616310	1021900	972080	842270	779510	1449500	1290200	1362600	1187300	1173500	1006800	677790	1641700	1073800	649540	1638100	1479000	1462700	2449300	ko00750,ko01100,ko04977
MEDP1002	Acetylcholine	C7H15NO2	145.11	Alcohol and amines	Polyamines	146.108	60-31-1	15355	57	1632000	1775400	1954700	1913200	2861600	2206100	3251700	2342800	1970100	1899200	1513400	1278200	1271600	1345300	2028100	1783300	2112000	2717600	2250900	2799000	1493200	1972800	2026800	1845400	ko00564,ko04024,ko04080,ko04721,ko04725,ko04742,ko04810,ko04911,ko04970,ko04971,ko04972,ko04976,ko05033
MEDP1003	1-Hydroxylamino-2-phenylethane	C8H11NO	137	Benzene and substituted derivatives	Benzene and substituted derivatives	120.082	3217-93-4	-	-	26879000	24421000	26795000	25429000	27625000	23735000	32024000	34997000	31459000	30825000	34262000	32871000	37850000	37293000	36543000	33595000	33987000	37719000	45055000	41551000	37978000	34437000	39098000	33858000	-
MEDP1005	β-Alanine	C3H7NO2	89.048	Amino acid and its metabolites	Amino acids	90.048	107-95-9	16958	5119	61434000	64522000	69359000	63643000	54256000	56806000	61939000	63157000	66823000	69051000	65116000	64249000	65913000	67189000	65180000	65140000	60660000	59138000	61274000	64346000	64940000	69474000	65012000	65139000	ko00240,ko00410,ko00640,ko00770,ko01100,ko04080,ko04974
MEDP1006	Creatine	C4H9N3O2	131.07	Organic acid And Its derivatives	Organic acid And Its derivatives	132.067	57-00-1	16919	7	259710000	270300000	290950000	257370000	231500000	247330000	286550000	278450000	304450000	296690000	292950000	276900000	276790000	283580000	280620000	281120000	280800000	268020000	265460000	262580000	281770000	277710000	271760000	276370000	ko00260,ko00330,ko01100
MEDP1011	D-(+)-sucrose	C12H22O11	342.116	Carboxylic acids and derivatives	Sugars	343	57-50-1	-	-	111430	177330	230750	263140	99185	106910	84075	68277	96046	91191	51870	75450	46755	62879	94180	85088	43865	71124	72293	65055	44075	62770	115100	32274	ko00052,ko00500,ko01100,ko02010,ko04742,ko04973
MEDP1013	γ-L-Glutamate-Cysteine	C8H14N2O5S	250.062	Amino acid and its metabolites	Small Peptide	251.06	636-58-8	17515	5966	782570	869550	1034600	834550	886840	879040	680360	935510	555380	831620	814820	1089500	832790	1096200	703710	619840	769740	603820	773680	664610	1069100	426860	338090	363270	ko00480,ko01100,ko04216
MEDP1017	2-Aminoisobutyric Acid	C4H9NO2	103.063	Amino acid and its metabolites	Amino acid derivatives	104	62-57-7	27971	37	2506500	3583700	3311000	3102500	2417700	2706100	2504100	3289700	2849100	2665700	3681200	3513300	3629000	3800400	3550900	3148700	3254200	3394500	3688300	3510200	3060100	3649200	3506600	3039800	-
MEDP1018	5'-Deoxyadenosine	C10H13N5O3	251.102	Nucleotide and its metabolites	Nucleotide and Its metabolomics	252	4754-39-6	17319	-	34516	58255	71275	63565	31175	25775	20103	73371	27617	108350	87869	74711	66396	52620	98902	35790	30824	56533	40449	64325	65721	57484	40781	55752	-
MEDP1019	aminoisobutyric acid	C4H9NO2	103.063	Amino acid and its metabolites	Amino acid derivatives	104	4249-19-8	33094	6520	2506500	3583700	3311000	3102500	2417700	2706100	2504100	3289700	2849100	2665700	3681200	3513300	3629000	3800400	3550900	3148700	3254200	3394500	3688300	3510200	3060100	3649200	3506600	3039800	ko00280,ko01100
MEDP1022	Threoninyl-Phenylalanine	C13H18N2O4	266.127	Amino acid and its metabolites	Small Peptide	267.124	-	-	-	332750	182800	145980	178620	194560	288870	353220	268710	345620	271910	448640	318150	319530	294320	423630	364540	136360	309680	234890	221890	283950	250280	391560	165310	-
MEDP1029	(Z) -4 ', 6-dihydroxyfuranone	C15H10O4	254.058	Heterocyclic compounds	Heterocyclic compounds	255.1	5786-54-9	5731	-	16060	15406	14911	23722	8294.6	17300	9	12210	220340	38490	134880	25508	14770	14554	100270	162810	9	18505	17143	29892	60439	21757	50394	1445300	-
MEDP1033	Benzaldehyde	C7H6O	106.042	Benzene and substituted derivatives	Benzene and substituted derivatives	107.048	100-52-7	17169	-	8465100	7920200	8287500	7811400	8153000	7617300	9835400	12217000	9644400	8902100	9900900	10195000	12054000	11373000	11498000	10586000	11099000	11336000	12872000	13039000	10628000	10491000	11258000	10672000	-
MEDP1035	alpha-hexylcinnamaldehyde	C15H20O	216.151	Benzene and substituted derivatives	Benzene and substituted derivatives	217.159	101-86-0	55365	-	37325	35734	30178	33272	33231	27471	45724	31867	42500	27815	43414	38176	40244	31764	25034	35895	34227	37468	28861	30200	39330	37238	29711	34066	-
MEDP1040	N-(2-hydroxyethyl)stearamide	C20H41NO2	327.314	Alcohol and amines	Amines	328.319	111-57-9	-	-	57416	44267	53576	63184	49697	48150	113840	169910	135370	158250	91985	134860	159760	126750	159020	175790	167540	204950	252270	260610	124620	164570	172400	74875	-
MEDP1051	Sphingosine	C18H37NO2	299.282	Sphingolipdis	SM	300.289	123-78-4	16393	392	117000	93806	109450	107650	88298	121380	148120	128710	149380	124640	142720	139170	170770	84307	113150	115460	109030	112250	88918	122050	108970	114230	112990	114300	ko00600,ko01100,ko04071,ko04210,ko04217
MEDP1052	N, N-diacetyl-O-methylhydroxylamine	C5H9NO3	131.058	Alcohol and amines	Polyamines	132.058	128459-09-6	-	-	519240	592160	624410	578190	554290	563150	568800	570470	512320	539770	589510	578470	499580	564120	581320	559870	519370	580290	580230	576980	529110	547400	573130	589830	-
MEDP1057	D-inositol 4-phosphate	C6H13O9P	260.03	Alcohol and amines	Alcohols	261.026	142760-33-6	-	-	129480	88539	75891	74615	62182	96171	79881	54983	76480	67520	39011	90069	75240	49749	85065	67007	87081	69003	92517	70602	72008	100030	134410	103400	ko00562,ko01100,ko04070
MEDP1060	Hydroxyquinoline	C9H7NO	145.053	Heterocyclic compounds	Heterocyclic compounds	146.051	148-24-3	-	-	552100	592490	665910	563870	764510	586760	727500	950650	817720	834410	739520	861890	980910	907210	1038100	836710	1039900	975720	1130500	1005000	925230	956340	1010800	763850	-
MEDP1061	DL-O-tyrosine	C9H11NO2	165.079	Amino acid and its metabolites	Amino acids	166.085	150-30-1	91038	-	468440000	446380000	461510000	452610000	471000000	437140000	521110000	584640000	515680000	469230000	516640000	523220000	600610000	590350000	569910000	550290000	587680000	599090000	605380000	620190000	569550000	560510000	575510000	533640000	-
MEDP1067	Palmitoyl N-isopropylamide	C19H39NO	297.303	Alcohol and amines	Amines	320.298	189939-61-5	-	-	151470	163620	185660	236600	193120	135780	246080	207580	157110	256620	169790	192740	181840	182520	259100	159540	199640	193370	143960	152540	251060	152440	180470	264440	-
MEDP1072	7-methylguanosine	C11H15N5O5	297.107	Nucleotide and its metabolites	Nucleotide and Its metabolomics	298.1	20244-86-4	20794	6008	1559000	1564700	1371100	1384500	2079600	1684400	1479500	1686500	1673800	1502600	2290600	2004600	2352600	2192200	1761400	1611400	1689700	1983800	2008900	1884800	2626900	1789200	1896100	2432900	-
MEDP1076	Kojibiose	C12H22O11	342.116	Others	Others	325.111	2140-29-6	33020	-	160490	121220	150470	197100	130260	153410	173930	34973	78836	161140	95331	77497	13856	28132	63095	123510	9	57640	9	47292	28504	84097	114140	18032	-
MEDP1077	2'-O-methyladenosine	C11H15N5O4	281.112	Nucleotide and its metabolites	Nucleotide and Its metabolomics	348.1	2140-79-6	119928	-	11041000	11707000	16957000	16777000	11307000	16929000	2957300	2914600	2706600	2953800	2053400	2651200	2661200	2318300	2641500	2675800	2273500	1874600	2823600	1907800	2001800	1701900	1814600	1621600	-
MEDP1080	Gly-Trp	C13H15N3O3	261.111	Amino acid and its metabolites	Small Peptide	262.109	2390-74-1	-	-	115260	91469	89954	75972	82349	83640	74461	97819	69961	72158	80887	73277	57903	69794	59510	32042	83248	53446	77148	37463	48089	34687	30626	31503	-
MEDP1084	Carnitine C12:0	C19H37NO4	343.272	Fatty acyls	CAR	344.271	25518-54-1	-	-	38133	56980	133720	180090	141610	126960	166060	52329	138910	60195	88773	93328	65301	94364	72605	43627	99030	122770	98785	316980	105980	85585	59683	47616	-
MEDP1093	Allopurinol	C5H4N4O	136.038	Nucleotide and its metabolites	Nucleotide and Its metabolomics	137.048	315-30-0	40279	-	197980000	139280000	132600000	125230000	186010000	184680000	225860000	222310000	251130000	219830000	233880000	196190000	215740000	233360000	262750000	279110000	291710000	268140000	255390000	227460000	215520000	256430000	269290000	225100000	-
MEDP1096	PC(12:0/12:0)	C28H56NO8P	565.374	Glycerophospholipids	PC	548.4	3436-44-0	-	-	170090	64121	66725	63489	43831	51809	9	57686	79257	110780	95929	166520	202100	179980	127100	71881	31410	50628	47860	81414	204040	102410	149000	388800	-
MEDP1100	2-Aminomethylpyrimidine	C5H7N3	109.064	Nucleotide and its metabolites	Nucleotide and Its metabolomics	110.07	372118-67-7	-	-	1144600	685420	645730	634280	870330	816770	1080100	982470	945940	503170	878850	707430	844090	1313200	1012100	1247300	1680200	1170700	1304400	1327500	1061200	975060	1139100	1002800	-
MEDP1103	PGD2	C20H32O5	352.225	Fatty acyls	Oxidized lipids	335.222	41598-07-6	15555	6221	43754	9	9	9	21544	11419	40360	28219	65072	49333	38176	57208	49629	39852	37117	26846	32023	31538	27912	25894	35570	43343	49360	46062	ko00590,ko01100,ko04080,ko04664,ko04726,ko05143,ko05310
MEDP1126	(R)-(-)-2-phenylglycine	C8H11NO	137.084	Amino acid and its metabolites	Amino acid derivatives	120.082	56613-80-0	-	-	26879000	24421000	26795000	25429000	27625000	23735000	32024000	34997000	31459000	30825000	34262000	32871000	37850000	37293000	36543000	33595000	33987000	37719000	45055000	41551000	37978000	34437000	39098000	33858000	-
MEDP1132	3-Carboxypropyltrimethylammonium	C7H15NO2	145.11	Organic acid And Its derivatives	Organic acid And Its derivatives	146.108	6249-56-5	-	-	1632000	1775400	1954700	1913200	2861600	2206100	3251700	2342800	1970100	1899200	1513400	1278200	1271600	1345300	2028100	1783300	2112000	2717600	2250900	2799000	1493200	1972800	2026800	1845400	-
MEDP1138	1-methylhistamine	C6H13Cl2N3	125.095	Alcohol and amines	Polyamines	126.101	6481-48-7	29009	5854	58616	53486	50416	66182	99551	92037	94395	60658	68516	47342	39149	32361	34745	54820	62005	86211	123480	99883	69852	86905	53520	63046	53128	56895	ko00340,ko01100
MEDP1144	L-Isoleucine	C6H13NO2	131.095	Amino acid and its metabolites	Amino acids	132.092	73-32-5	17191	5193	48352000	48192000	49078000	44841000	50604000	53627000	54007000	53423000	49933000	46456000	49913000	48689000	47151000	49385000	48309000	48332000	50608000	49018000	51320000	52448000	47590000	50114000	51008000	52897000	ko00280,ko00290,ko00970,ko01100,ko01210,ko01230,ko02010,ko04974,ko04978,ko05131,ko05230
MEDP1146	LPC(O-18:0/0:0)	C26H56NO6P	509.385	Glycerophospholipids	LPC	510.391	74430-89-0	-	-	3251800	743040	1209600	1037400	1898800	1475000	2548700	3769600	7800000	6889300	3838500	2821800	2658400	2639900	6939200	6635600	3604800	4475800	3581000	6665000	3661000	6825700	7946000	2106500	-
MEDP1165	PC(O-16:0/O-2:0)	C26H56NO6P	509.385	Glycerophospholipids	PC-O	510.391	-	-	-	3251800	743040	1209600	1037400	1898800	1475000	2548700	3769600	7800000	6889300	3838500	2821800	2658400	2639900	6939200	6635600	3604800	4475800	3581000	6665000	3661000	6825700	7946000	2106500	-
MEDP1166	PC(16:0/2:0)	C26H52NO8P	537.343	Glycerophospholipids	PC	538.3	-	-	-	431490	21072	45793	63593	224980	293890	228580	632530	325490	45331	56054	63897	51623	41062	59671	229060	147450	164220	109960	184190	39316	33178	91510	7220.6	-
MEDP1170	9-octadecenal	C18H34O	266.261	Aldehyde,Ketones,Esters	Aldehydes	313.3	5090-41-5	417823	-	11581000	11045000	10307000	12713000	13881000	16607000	12326000	13839000	9988400	13409000	9954900	13125000	12431000	10723000	13183000	13521000	10959000	12242000	12151000	15028000	13223000	14436000	11472000	10743000	-
MEDP1177	N-Methyl-α-aminoisobutyric acid	C5H11NO2	117.079	Amino acid and its metabolites	Amino acid derivatives	235.2	2566-34-9	134261	6508	644240	1248800	652710	808360	1401200	1311900	797010	1538300	519840	556360	975440	1073700	1486500	881110	808300	498220	976700	1128700	1028000	712670	947290	605720	753000	1815600	-
MEDP1183	N-Acetylcadaverine	C7H16N2O	144.126	Alcohol and amines	Polyamines	145.1	32343-73-0	88824	-	128680	173430	115680	110750	157850	147490	164190	124730	394090	154780	226510	145230	217240	126720	175030	140540	151880	144930	169120	144400	173670	190850	148750	95092	-
MEDP1196	Biotinamide	C10H17N3O2S	243.104	Alcohol and amines	Polyamines	244.108	6929-42-6	16615	6255	560590	561950	475830	427500	381610	386120	252250	356560	338350	486930	913520	441500	468460	666750	480540	296280	414750	311990	439030	353520	900160	516620	353670	858530	-
MEDP1197	Hypotaurocyamine	C3H9N3O2S	151.042	Alcohol and amines	Polyamines	152	1119-54-6	-	-	8833400	4946100	4821500	5112200	9546200	7138700	13683000	17847000	16051000	12939000	21599000	15023000	20389000	17973000	17816000	18823000	17100000	21688000	24687000	19915000	21248000	21186000	21880000	22940000	-
MEDP1211	N-acetylpyrrolidine	C6H11NO	113.084	Heterocyclic compounds	Heterocyclic compounds	114.066	4030-18-6	-	-	6760600	5756900	5885600	5369200	4464100	4959900	8059300	6885100	8089500	6858000	6513100	6379500	6972500	8057900	7959800	8792800	7564700	8110400	7726800	8031300	8696900	8778700	9546000	8185000	-
MEDP1212	1,3-Dicyclohexylurea	C13H24N2O	224.189	Alcohol and amines	Polyamines	225.196	2387-23-7	-	-	1319400	1309300	1357000	1289900	1254100	1282500	1318800	1273800	1335400	1316000	1276400	1230200	1256100	1248500	1253000	1203800	1218700	1258400	1280500	1239200	1306100	1233200	1343800	1362800	-
MEDP1221	PC(O-16:0/O-1:0)	C25H54NO6P	495.369	Glycerophospholipids	PC-O	496.3	-	-	-	744420000	131210000	194300000	174240000	435340000	427680000	350290000	624120000	693720000	605460000	545100000	532070000	634880000	535080000	738320000	703080000	440750000	552110000	469370000	638160000	588570000	655750000	743590000	388370000	-
MEDP1228	Heterodendrin	C11H19NO6	261.121	Others	Others	262.128	66465-22-3	-	-	6756600	6651300	4962600	5287900	4583400	4950300	7123300	4803700	7121700	5960000	10598000	6139500	5029600	6940600	5536200	4548800	8177500	6142000	7917300	6715800	9045600	6256200	4997900	7622500	-
MEDP1230	Glycidyl oleate	C21H38O3	338.282	Glycerides	MG	339.289	5431-33-4	-	-	15197	8657.6	9	9	9	9	10989	12945	9618.8	26268	62320	31786	60901	49261	25775	23835	8639.4	19500	14095	10985	49546	21627	28829	27798	-
MEDP1242	4-tert-butylbenzoic acid	C11H14O2	178.099	Benzene and substituted derivatives	Phenolic acids	179.106	98-73-7	-	-	101760	136040	122280	161300	159550	161260	150260	146510	110290	100240	104370	129190	135860	141860	150670	170630	88855	98881	104510	85865	142100	161030	138790	167170	-
MEDP1247	1-deoxyvaleric acid	C15H22O2	234.162	Organic acid And Its derivatives	Organic acid And Its derivatives	235.2	-	-	-	2659800	3535600	3363400	3397800	2992500	3089900	3041700	2613700	2650400	2709000	2797900	2844000	2508600	2739100	2509400	2397800	2904000	2674400	2972500	2482000	2662600	2738400	2261600	2845900	ko01100
MEDP1251	2-Mercaptobenzothiazole	C7H5NS2	166.986	Heterocyclic compounds	Heterocyclic compounds	167.994	149-30-4	-	-	230390	234060	222720	217610	220200	215520	230940	204470	209240	222940	198550	229010	186380	227540	197380	231520	182920	194850	223810	201930	194860	211460	200580	192060	-
MEDP1255	Urobilin	C33H42N4O6	590.31	Tryptamines,Cholines,Pigments	Pigments	591.3	1856-98-0	-	-	199250	167840	151850	175390	154340	129890	94679	120470	96618	108940	84240	84867	2316500	63277	64071	47715	55928	57238	73084	54664	45322	54002	52903	48804	ko00860
MEDP1278	4-methyl-5-thiazole ethanol	C6H9NOS	143.041	Alcohol and amines	Alcohols	144.047	137-00-8	-	-	64711	17836	9	9	20117	22795	140170	95014	152310	135840	232100	277410	204500	198250	85064	87992	104950	96603	102310	169450	308520	228940	249780	280410	-
MEDP1280	S-Adenosyl-L-Methionine	C15H22N6O5S	399.144	Amino acid and its metabolites	Amino acid derivatives	399.142	17176-17-9	15414	6064	20999000	19671000	22200000	14381000	11344000	10515000	6951100	9651100	10597000	14733000	13952000	17872000	15908000	23556000	21803000	14719000	7339600	8594900	8189400	7429000	17316000	16535000	11583000	8801000	ko00261,ko00270,ko00330,ko01100,ko01230,ko04122
MEDP1289	Carnitine C6:0	C13H25NO4	259.178	Fatty acyls	CAR	260.176	6418-78-6	70749	5673	51535000	37809000	43962000	52182000	98931000	94615000	120500000	69882000	78895000	46885000	74033000	55010000	39992000	43774000	53773000	50732000	89144000	100730000	88049000	94123000	45046000	47257000	56046000	43394000	-
MEDP1294	Leu-Gly	C8H16N2O3	188.116	Amino acid and its metabolites	Small Peptide	189.114	615-82-7	-	-	2108600	964370	381740	190160	366190	890570	2588600	814890	1703600	2038900	3608200	3400600	2305900	2529300	2505100	1319100	230230	1211200	656680	961960	2341600	1659100	1407700	793660	-
MEDP1295	Cytarabine	C9H13N3O5	243.086	Nucleotide and its metabolites	Nucleotide and Its metabolomics	244.083	147-94-4	28680	-	49667	46004	29784	57026	89709	125210	61267	77748	29593	59474	94540	134700	136510	98171	45869	33213	60347	35667	92855	55642	245140	99728	45568	146570	-
MEDP1304	Piperidone	C9H15NO2	169.11	Heterocyclic compounds	Heterocyclic compounds	170.1	28-18-6	-	-	29370	29502	22168	14925	16366	12438	27144	21853	44006	61563	52257	35704	33525	45006	42935	36067	44301	30110	35616	36316	34839	41073	59088	105020	-
MEDP1307	(2S,3S)-3-methylphenylalanine	C10H13NO2	179.095	Amino acid and its metabolites	Amino acid derivatives	180.101	25488-25-9	-	-	46652	47751	44573	66317	50709	40162	87191	43916	55809	60871	81840	62517	57551	48971	75434	21410	30489	49082	47366	37030	46628	37695	53140	52297	-
MEDP1318	LPC(0:0/22:4)	C30H54NO7P	571.364	Glycerophospholipids	LPC	572.363	-	-	-	19302000	8739700	14418000	10100000	12903000	11887000	9261300	14238000	20801000	17606000	16670000	17876000	23192000	17660000	22965000	23137000	8349500	14380000	10475000	20160000	28104000	21153000	30558000	56588000	-
MEDP1319	LPC(22:4/0:0)	C30H54NO7P	571.364	Glycerophospholipids	LPC	572.363	-	-	-	19302000	8739700	14418000	10100000	12903000	11887000	9261300	14238000	20801000	17606000	16670000	17876000	23192000	17660000	22965000	23137000	8349500	14380000	10475000	20160000	28104000	21153000	30558000	56588000	-
MEDP1321	LPC(0:0/22:5)	C30H52NO7P	569.348	Glycerophospholipids	LPC	570.347	-	-	-	11744000	4609800	11157000	7706700	10858000	10310000	7215100	12297000	16327000	15288000	9412800	9712600	12838000	11654000	19373000	19121000	6734000	10689000	8297800	17526000	17066000	18060000	29211000	32332000	-
MEDP1322	LPC(22:5/0:0)	C30H52NO7P	569.348	Glycerophospholipids	LPC	570.347	-	-	-	4505400	1884000	2854000	2199200	3028700	2709600	2063300	3292900	4066900	3531300	3562800	3354000	5172400	3954900	4625100	4805300	2137900	2865800	2502500	4663100	6667600	4165900	6538300	13662000	-
MEDP1326	LPC(20:1/0:0)	C28H56NO7P	549.379	Glycerophospholipids	LPC	550.37	-	88685	-	808510	102190	103810	148580	419500	408430	275110	572970	614930	366550	683990	545610	712950	603960	798620	596870	379440	533600	434460	788360	479310	490580	722050	498880	-
MEDP1328	LPC(20:2/0:0)	C28H54NO7P	547.364	Glycerophospholipids	LPC	548.362	-	83055	-	902880	72752	109480	149390	329540	284530	288500	606230	336340	363620	442830	322270	360490	363330	449160	259800	458900	580620	359550	599480	253930	220240	853200	521210	-
MEDP1330	LPC(0:0/20:2)	C28H54NO7P	547.364	Glycerophospholipids	LPC	548.362	-	-	-	902880	72752	109480	149390	329540	284530	288500	606230	336340	363620	442830	322270	360490	363330	449160	259800	458900	580620	359550	599480	253930	220240	853200	521210	-
MEDP1331	LPC(0:0/20:3)	C28H52NO7P	545.348	Glycerophospholipids	LPC	546.347	-	-	-	5038300	2817700	2695800	1749000	1476000	1385600	835930	1234100	2280300	2313900	4798800	3968700	5065900	5217100	3424300	3339900	1160400	1589500	1101600	1980400	6320900	3595000	4057100	13422000	-
MEDP1332	LPC(20:3/0:0)	C28H52NO7P	545.348	Glycerophospholipids	LPC	546.347	-	-	-	5038300	2817700	2695800	1749000	1476000	1385600	835930	1234100	2280300	2313900	4798800	3968700	5065900	5217100	3424300	3339900	1160400	1589500	1101600	1980400	6320900	3595000	4057100	13422000	-
MEDP1333	LPC(0:0/20:4)	C28H50NO7P	543.332	Glycerophospholipids	LPC	544.331	-	-	-	137860000	59923000	136210000	103810000	146460000	122880000	73385000	125300000	156670000	179130000	116600000	122690000	161160000	127340000	226110000	204760000	79935000	119290000	82397000	162960000	179760000	173740000	263690000	365430000	-
MEDP1334	LPC(20:4/0:0)	C28H50NO7P	543.332	Glycerophospholipids	LPC	544.331	-	-	-	137860000	59923000	136210000	103810000	146460000	122880000	73385000	125300000	156670000	179130000	116600000	122690000	161160000	127340000	226110000	204760000	79935000	119290000	82397000	162960000	179760000	173740000	263690000	365430000	-
MEDP1335	LPC(20:5/0:0)	C28H48NO7P	541.317	Glycerophospholipids	LPC	542.316	-	-	-	82059	21239	45519	32414	47699	44202	33358	56725	63476	86873	49807	48485	55321	64490	72718	77603	25702	44304	24061	70029	78801	66331	99105	93519	-
MEDP1336	LPC(0:0/20:5)	C28H48NO7P	541.317	Glycerophospholipids	LPC	542.316	-	-	-	93378	24484	56148	41478	71789	88722	41363	86482	117670	135670	85707	68293	112920	83072	148450	130580	37097	76119	30407	113340	77135	114060	199230	151220	-
MEDP1337	LPC(18:0/0:0)	C26H54NO7P	523.364	Glycerophospholipids	LPC	524.363	-	73858	-	301050000	40944000	54362000	48658000	158770000	155830000	124330000	252830000	274480000	274300000	195920000	205100000	211070000	183760000	293340000	278760000	181670000	248920000	210040000	370590000	205230000	262170000	295750000	108050000	-
MEDP1339	LPC(18:1/0:0)	C26H52NO7P	521.348	Glycerophospholipids	LPC	522.347	3542-29-8	86255	-	67360000	2761000	17460000	9351200	28279000	27157000	21544000	39818000	50767000	28043000	39643000	16358000	52415000	36861000	44886000	38861000	22645000	31630000	28793000	41658000	52812000	39704000	41429000	73329000	-
MEDP1341	LPC(18:2/0:0)	C26H50NO7P	519.332	Glycerophospholipids	LPC	520.33	-	28733	-	373630000	216880000	288110000	197310000	256230000	210870000	149290000	259330000	332360000	252070000	306360000	269640000	365530000	331700000	428700000	321010000	144950000	222560000	139230000	314530000	457200000	314960000	376530000	852910000	-
MEDP1346	LPC(0:0/16:0)	C24H50NO7P	495.332	Glycerophospholipids	LPC	496.331	-	-	-	773690000	148050000	208510000	193020000	452680000	446000000	384100000	663390000	717610000	635260000	571960000	568260000	672320000	553430000	758950000	760690000	468760000	590120000	506900000	665690000	618710000	679540000	775690000	411440000	-
MEDP1348	LPC(16:1/0:0)	C24H48NO7P	493.317	Glycerophospholipids	LPC	494.315	-	73851	-	452530	9	9	48915	96746	89506	78640	82938	260650	120540	198690	297050	383170	342920	301120	184320	79874	149380	79807	166970	247030	201080	236820	554910	-
MEDP1367	Ala-Tyr	C12H16N2O4	252.111	Amino acid and its metabolites	Small Peptide	253.118	-	-	-	153730	166630	187340	140650	247530	197850	190710	168760	281290	65129	207070	58109	139560	100650	141900	206450	368000	161490	424790	263410	169780	159730	188710	233110	-
MEDP1373	Carnitine C22:2	C29H53NO4	480.405	Fatty acyls	CAR	480.405	-	-	-	44566	9	12408	19449	80639	54633	124310	108080	124350	88092	34960	42297	82258	9	118420	154850	96561	139750	108210	180320	9	105900	179750	19730	-
MEDP1380	Carnitine C20:1	C27H51NO4	454.389	Fatty acyls	CAR	454.389	-	-	-	84772	160320	522550	989130	498280	356600	77458	243250	435330	562570	218730	222990	115370	202550	391200	504250	325210	189410	360730	139720	153730	563870	762590	510050	-
MEDP1381	Carnitine C20:2	C27H49NO4	452.373	Fatty acyls	CAR	452.4	-	-	-	30869	41453	55409	152500	159450	116360	116170	174140	236130	89916	106650	71275	72900	55268	67685	77161	318330	158360	312720	308090	85481	136890	123600	107420	-
MEDP1382	Carnitine ph-C14	C27H45NO4	448.342	Fatty acyls	CAR	448.342	-	-	-	215650	468670	731210	518160	370940	354260	349980	445080	283550	287070	588330	517110	690270	560630	195500	142410	348460	494300	450110	605640	618260	165160	276060	376430	-
MEDP1384	Carnitine C19:0	C26H51NO4	442.389	Fatty acyls	CAR	442.389	-	-	-	40087	42255	40737	53099	18616	16311	36436	111970	40750	200470	154570	199170	149220	205890	148890	46096	67261	71105	84572	56834	162960	227220	100200	66816	-
MEDP1386	Carnitine C18:2-OH	C25H45NO5	440.337	Fatty acyls	CAR	440.337	-	-	-	116970	405490	481510	322200	272730	246440	98954	429560	85950	38695	50034	77221	83657	48481	44176	79552	177800	122590	176930	160420	41185	60842	134310	44004	-
MEDP1389	Carnitine C18:0	C25H49NO4	428.337	Fatty acyls	CAR	428.337	-	-	-	2426900	1782300	4037500	4893800	5371900	5994000	1950700	3654600	2643900	3244500	3479100	2013600	1125100	1814300	3023100	3391400	2985000	2927100	3902800	2054800	1499900	5350000	4333000	1665800	-
MEDP1390	Carnitine C18:1	C25H47NO4	426.358	Fatty acyls	CAR	426.358	-	-	-	418870	875730	1769500	2934700	1080700	933060	605870	690950	1381800	592380	982850	748680	672180	833730	513850	655650	730550	693310	715310	1361000	739280	657600	657910	594180	-
MEDP1391	Carnitine C18:2	C25H45NO4	424.342	Fatty acyls	CAR	424.342	-	-	-	489480	976220	1152900	1197600	694470	732860	1956600	1433900	2283300	640120	1671000	1913000	2733600	2127300	441890	486390	1908000	2654900	2530900	6454200	2392200	467630	864720	1525500	-
MEDP1394	Carnitine C15:DC	C22H41NO6	416.339	Fatty acyls	CAR	416.339	-	-	-	274670	352310	813460	609530	621430	665000	22506	122620	50858	65018	48033	26220	9	16563	96161	176430	29899	87048	47876	35316	9	152170	176180	74694	-
MEDP1395	Carnitine C17:0	C24H47NO4	414.358	Fatty acyls	CAR	414.358	-	-	-	178470	166860	173570	173030	150050	106450	101860	200600	108330	431450	340970	388780	237850	421100	379640	121860	96711	129950	87185	137860	300560	513070	266870	133800	-
MEDP1397	Carnitine C16:0	C23H45NO4	400.344	Fatty acyls	CAR	400.344	-	-	-	2939200	2100400	4638100	5000900	5897800	5859800	2794600	2809600	3245700	2322200	3292600	2050200	1334900	1794800	2752900	2483900	1832300	2536000	1843700	1920200	1827600	3814200	3105400	1231400	ko00071,ko01212
MEDP1398	Carnitine C16:1	C23H43NO4	398.326	Fatty acyls	CAR	398.326	-	-	-	28830	53346	191580	321910	64841	59240	44305	40044	114390	53228	67872	82032	59619	66081	66212	87021	37605	49645	30140	146500	72163	72979	75320	89262	-
MEDP1399	Carnitine C16:2	C23H41NO4	396.313	Fatty acyls	CAR	396.313	-	-	-	12149	27184	46659	118310	53767	36983	64111	70022	55661	42811	38704	42808	28917	27063	39068	36261	72415	98011	56049	133500	25280	30225	64473	95615	-
MEDP1401	Carnitine C14-OH	C21H41NO5	388.307	Fatty acyls	CAR	388.307	-	-	-	318800	397020	833570	598890	741960	865700	50447	168530	60607	70643	35041	28789	10502	17197	111400	138070	72843	90992	53201	38327	15867	127870	155520	54324	-
MEDP1405	Carnitine C14:0	C21H41NO4	371.304	Fatty acyls	CAR	372.311	-	-	-	995510	911210	1764800	2230000	2453700	2565900	1418900	736720	1075400	934930	992310	804530	537230	810630	1114600	713520	729340	980400	660440	790530	916300	1228200	734050	616850	-
MEDP1407	Carnitine C14:2	C21H37NO4	368.279	Fatty acyls	CAR	368.279	-	-	-	9	33545	36502	76142	29936	27431	37216	23889	35928	53613	29682	22938	23053	15615	29766	23686	45418	106040	40489	84868	14943	29770	53536	75635	-
MEDP1409	Carnitine C12-OH	C19H37NO5	360.276	Fatty acyls	CAR	360.3	-	-	-	27924	37439	190330	162710	205860	221740	18446	9	21565	15411	11724	7964.2	5066.4	6619.9	12963	17788	9904.2	20795	9	9	9	12810	19680	9	-
MEDP1410	Carnitine C11:DC	C18H33NO6	360.276	Fatty acyls	CAR	360.3	-	-	-	25699	31385	204590	150030	217740	217300	18918	10608	19472	12866	9432.3	10636	9	9	30828	25417	7610	14695	9	6855.9	3755.8	20077	20763	5630.9	-
MEDP1411	Carnitine C13:0	C20H39NO4	358.259	Fatty acyls	CAR	358.259	-	-	-	654270	582010	364410	417000	412380	397110	317890	455520	280910	453370	799630	508390	276260	473450	707720	313470	163290	357820	141900	370530	389430	865220	558000	234410	-
MEDP1412	Carnitine C13:1	C20H37NO4	356.279	Fatty acyls	CAR	356.279	-	-	-	21394	50616	78615	91161	45534	36966	15975	21913	9079.7	45454	41202	40011	24808	29992	56405	21212	10074	19306	14441	23663	28052	61202	30624	23575	-
MEDP1415	Carnitine C9:DC	C16H29NO6	332.2	Fatty acyls	CAR	332.2	-	-	-	245020	167910	400840	341450	558320	527470	180710	238730	148900	273180	215840	225790	178900	153840	367290	260230	184110	233680	257160	140250	173570	295470	218760	189590	-
MEDP1416	Carnitine C11:0	C18H35NO4	330.264	Fatty acyls	CAR	330.264	-	-	-	1025000	1002500	624510	688210	717950	738940	515050	806340	487860	352160	790360	392080	273930	404790	607680	468180	483440	499750	356850	589110	251890	512870	528810	284330	-
MEDP1417	Carnitine C10:1-OH	C17H31NO5	330.2	Fatty acyls	CAR	330.2	-	-	-	55172	41384	68452	67470	44102	48920	18573	47227	16044	90737	32593	125940	71421	56470	84256	47187	57465	25283	54222	26569	64776	80678	43446	23719	-
MEDP1418	Carnitine C11:1	C18H33NO4	328.248	Fatty acyls	CAR	328.248	-	-	-	39695	129790	255980	208850	91345	76723	26527	43701	20517	31963	42814	32001	25005	24234	61961	35598	42951	33967	35505	33607	18810	37685	29496	25808	-
MEDP1419	Carnitine C10:0	C17H33NO4	316.25	Fatty acyls	CAR	316.25	-	-	-	132500	161790	237030	232870	297290	213550	4028000	522530	2305100	280180	1469000	1528800	1503500	1226300	407760	416710	1419200	3192900	3023600	9292800	1649800	323940	885920	976620	-
MEDP1422	Carnitine C8-OH	C15H29NO5	304.2	Fatty acyls	CAR	304.2	-	-	-	3542800	3494300	9784100	7555100	10554000	9697700	2155000	2885400	2670300	3524500	3164100	2379700	1691800	1853600	3449900	3958100	2221300	2921900	3162300	3456600	1727300	3116200	4364100	2829100	-
MEDP1423	Carnitine C7:DC	C14H25NO6	304.2	Fatty acyls	CAR	304.2	-	-	-	321140	209620	566510	497340	672560	615870	253160	467790	242450	470270	309600	381820	288890	309910	469110	383670	458380	388120	512770	293960	246190	335820	306050	325910	-
MEDP1424	Carnitine C9:0	C16H31NO4	302.233	Fatty acyls	CAR	302.2	-	-	-	1033100	839850	376870	470300	584150	596550	833600	1512400	732220	776260	903370	726560	549830	671970	882580	648810	963090	864710	740670	786730	571790	729500	701800	559940	-
MEDP1425	Carnitine C7-OH	C14H27NO5	290.2	Fatty acyls	CAR	290.2	-	-	-	390020	556360	941050	717480	783350	793380	246820	227320	387240	361970	396520	287610	247900	241240	336150	458680	140280	261180	201590	328060	258710	293530	433690	239210	-
MEDP1426	Carnitine C6:DC	C13H23NO6	290.2	Fatty acyls	CAR	290.2	-	-	-	459990	406180	468450	490660	607520	583640	551610	613360	406010	456270	509710	511250	497230	405390	410210	403460	397490	644740	690610	566310	489210	371400	426710	371780	-
MEDP1427	Carnitine C8:0	C15H29NO4	288.144	Fatty acyls	CAR	288.144	-	-	-	809500	533680	758000	1538600	2532300	2205500	13118000	3366600	9672900	1887200	7449700	6880200	5199400	4681600	2747800	3638500	8695000	9089300	10708000	15511000	5634100	2278400	5227800	3126600	-
MEDP1428	Carnitine C8:1	C15H27NO4	286.201	Fatty acyls	CAR	286.201	-	-	-	35717	17956	23205	46191	91138	65644	94362	44182	52047	38804	49256	41276	29993	30736	42286	32239	54239	65417	60436	85880	113260	35887	47313	81543	-
MEDP1429	Carnitine C5:DC	C12H21NO6	276.181	Fatty acyls	CAR	276.181	-	-	-	5897900	3964200	6684100	5577600	7766400	7217100	4106900	7798900	4215100	7196600	5871400	6437900	5334000	5523700	6674200	5945100	6503600	5637900	7835300	5181200	4904400	5675100	5178400	4526800	-
MEDP1430	Carnitine C7:0	C14H27NO4	274.165	Fatty acyls	CAR	274.165	-	-	-	291570	483930	345730	551870	535330	423110	1227800	596390	749340	337980	625390	942940	663090	499010	436130	300240	603760	898260	539360	1518700	502710	313090	399470	222510	-
MEDP1433	Carnitine ph-C1	C14H19NO4	266.139	Fatty acyls	CAR	266.139	-	-	-	52977	42781	53827	54201	95768	104660	258330	94805	95629	72214	62866	45176	52457	41508	58665	69725	180590	225790	192900	207160	62421	71432	89782	56064	-
MEDP1434	Carnitine C4:DC	C11H19NO6	262.128	Fatty acyls	CAR	262.128	-	-	-	781930	1046400	1059900	1040700	1184200	1090200	8742600	31607000	4178200	15854000	6247500	7237800	9276400	4257100	8653300	3061100	14204000	9641600	13439000	14483000	8423100	6558500	4553500	10737000	-
MEDP1440	Carnitine C5:0	C12H23NO4	245.17	Fatty acyls	CAR	246.17	-	-	-	4258600	4576900	3561300	3422000	5261300	4171700	4973200	6477900	4237500	4536400	5000300	4601600	4869500	4715800	4151300	3254500	5675100	5280500	5997700	5224200	4937300	3792900	3379400	4649400	-
MEDP1441	Carnitine C5:1	C12H21NO4	244.154	Fatty acyls	CAR	244.154	-	85520	-	388400	390010	341000	313440	312370	259720	186600	265420	263840	340180	785890	324290	334350	490440	389710	235340	306250	238400	295170	235210	704300	357240	276420	620660	-
MEDP1442	Carnitine C4:0	C11H21NO4	232.154	Fatty acyls	CAR	232.147	-	21949	6436	113170000	118120000	149900000	149920000	279300000	255110000	212750000	177980000	126880000	106120000	108640000	74448000	60824000	57493000	101460000	91627000	188610000	187210000	168940000	144740000	70296000	82192000	95851000	86117000	-
MEDP1449	MG(0:0/22:6/0:0)	C25H38O4	402.276	Glycerides	MG	403.284	-	-	-	12703	2755.6	2974.2	3151.1	2527.3	2866.6	18082	7292.9	11147	45000	73910	45770	75822	58125	58581	61795	4750	27299	9956.9	15952	81383	54040	82387	20915	-
MEDP1450	MG(22:6/0:0/0:0)	C25H38O4	402.276	Glycerides	MG	403.284	-	-	-	12703	2755.6	2974.2	3151.1	2527.3	2866.6	18082	7292.9	11147	45000	73910	45770	75822	58125	58581	61795	4750	27299	9956.9	15952	81383	54040	82387	20915	-
MEDP1451	MG(0:0/22:5/0:0)	C25H40O4	404.292	Glycerides	MG	405.301	-	-	-	21631	7700.8	7030.2	2899.4	2796.3	2989.6	26892	5095.6	24685	62950	60678	51403	86516	58458	83822	72058	4236.6	37604	9465.6	21908	105500	66927	111480	27242	-
MEDP1452	MG(22:5/0:0/0:0)	C25H40O4	404.292	Glycerides	MG	405.301	-	-	-	21631	7700.8	7030.2	2899.4	2796.3	2989.6	26892	5095.6	24685	62950	60678	51403	86516	58458	83822	72058	4236.6	37604	9465.6	21908	105500	66927	111480	27242	-
MEDP1455	MG(20:4/0:0/0:0)	C23H38O4	378.276	Glycerides	MG	379.285	-	-	-	133890	57015	59873	23156	25028	34616	125120	46974	137540	288530	717080	512690	680980	459230	332350	557750	34770	317080	81259	211930	798990	459740	653820	257610	-
MEDP1465	(2S,3S)-butane-2,3-diol	C4H10O2	90.0681	Alcohol and amines	Alcohols	73.064	19132-06-0	-	-	335270	295600	310790	220220	392040	348630	476090	535300	306290	359160	338010	458060	595230	631800	483890	435150	655980	526220	690730	669450	572290	459300	379260	461680	-
MEDP1466	Ureidosuccinic acid	C5H8N2O5	176.13	Amino acid and its metabolites	Amino acid derivatives	177	13184-27-5	15859	5791	45498	32996	36141	27277	55954	69143	122700	114350	46192	48552	73445	91231	78743	74127	82255	53848	90959	99852	86280	100200	90154	85052	64558	40083	ko00240,ko00250,ko01100
MEDP1472	N'-Methyl-2-pyridone-5-carboxamide	C7H8N2O2	152.059	Heterocyclic compounds	Pteridines and derivatives	153	701-44-0	27410	7025	239060	192780	48519	85118	183610	124640	165830	282260	196080	224480	440850	431780	548060	417280	281180	252540	252730	342640	391390	401750	635390	283680	368840	627110	-
MEDP1475	1-Methyl-hydantoin	C4H6N2O2	114.043	Heterocyclic compounds	Heterocyclic compounds	115	616-04-6	16354	-	27915	15966	15559	24519	16433	21208	22632	40781	33982	31400	25930	34293	33098	15581	23659	22532	28537	26612	22519	21258	40107	35775	36399	21511	-
MEDP1480	Anserine	C10H16N4O3	240.122	Amino acid and its metabolites	Small Peptide	241	584-85-0	18323	5209	134410000	103850000	114850000	97959000	124250000	160240000	219150000	170180000	143200000	84350000	151670000	73238000	91396000	119840000	116670000	135170000	225880000	216220000	207870000	185120000	123110000	120950000	137200000	143270000	ko00340,ko00410,ko01100
MEDP1488	SDMA	C8H18N4O2	202.25	Organic acid And Its derivatives	Organic acid And Its derivatives	203	30344-00-4	25682	6891	1151000	1193700	1234800	908300	776740	812100	1008500	1238600	1106500	1002600	1253500	1241100	1224700	1561200	1194700	915580	1358200	954870	1055700	1043700	1366300	1202700	1138200	998030	-
MEDP1490	Cis-4-Hydroxy-D-Proline	C5H9NO3	131.058	Amino acid and its metabolites	Amino acid derivatives	132	2584-71-6	16231	-	8473000	9279500	8915400	8596200	11537000	13101000	10471000	10816000	8116000	7368500	8132000	8142700	8972500	8932500	7726200	8539100	10417000	9494400	9669300	10424000	7793500	8630400	8499200	9855100	ko00330,ko01100
MEDP1491	Methylguanidine	C2H8ClN3	109.56	Alcohol and amines	Amines	74.07	21770-81-0	-	-	28911	53466	58126	62944	66969	65236	67377	75056	52605	57067	39580	61619	83419	74289	56635	75761	65584	62304	72683	78867	77252	77784	71031	77568	-
MEDP1494	N-Acetyl-D-Galactosamine	C8H15NO6	221.09	Alcohol and amines	Amines	222	1811-31-0	40356	5222	310090	293800	250110	322860	350950	370160	364090	401710	326260	356690	373180	326760	268520	274280	381710	319490	301590	345890	420560	406110	281130	286060	344230	310310	ko00052,ko01100
MEDP1496	L-2-Aminobutyric acid	C4H9NO2	103.063	Organic acid And Its derivatives	Organic acid And Its derivatives	104	1492-24-6	35619	12	2506500	3583700	3311000	3102500	2417700	2706100	2504100	3289700	2849100	2665700	3681200	3513300	3629000	3800400	3550900	3148700	3254200	3394500	3688300	3510200	3060100	3649200	3506600	3039800	-
MEDP1498	8-Azaguanine	C4H4N6O	152.11	Nucleotide and its metabolites	Nucleotide and Its metabolomics	153	134-58-7	-	-	51395000	54462000	32403000	32269000	47672000	43570000	71760000	88981000	77052000	73194000	125670000	127310000	110730000	107670000	63361000	71675000	68979000	74533000	113420000	106620000	138490000	94437000	92365000	150160000	-
MEDP1501	Isocytosine	C4H5N3O	111.1	Nucleotide and its metabolites	Nucleotide and Its metabolomics	112	108-53-2	-	-	44778	68674	95943	58493	59126	94860	63445	60066	41646	32454	18462	47901	93478	103780	75368	71694	87653	47175	42726	66558	100380	51551	63496	32578	-
MEDP1506	Leu-Val	C11H22N2O3	230.163	Amino acid and its metabolites	Small Peptide	231	13588-95-9	-	-	133740	59855	50034	53941	32832	82262	163980	115690	110300	152120	512350	209320	186810	207990	236130	223630	93916	136290	136770	66038	370980	301760	200980	109100	-
MEDP1507	Phe-Asn	C13H17N3O4	279.122	Amino acid and its metabolites	Small Peptide	280	-	-	-	82975	57753	30630	38115	59018	64459	101900	64154	69358	66401	142380	93005	110100	87227	119590	75031	29563	80337	57123	68646	139580	74792	142450	73478	-
MEDP1508	Phe-Met	C14H20N2O3S	296.119	Amino acid and its metabolites	Small Peptide	297	15080-84-9	-	-	201380	9	9	9	24376	26674	129240	64097	190190	82503	459820	94819	160020	148870	183320	129940	9	83174	42484	30962	244230	260880	139360	111010	-
MEDP1509	Glu-Met	C10H18N2O5S	278.094	Amino acid and its metabolites	Small Peptide	279	4423-22-7	73507	-	320030	280430	247750	511990	493760	391760	140390	273070	270000	252050	271470	347790	367900	353900	298840	440050	269380	237860	306330	277640	374940	315880	398320	307730	-
MEDP1511	Met-Glu	C10H18N2O5S	278.094	Amino acid and its metabolites	Small Peptide	279	14517-44-3	-	-	320030	280430	247750	511990	493760	391760	140390	273070	270000	252050	271470	347790	367900	353900	298840	440050	269380	237860	306330	277640	374940	315880	398320	307730	-
MEDP1512	Phe-Val	C14H20N2O3	264.147	Amino acid and its metabolites	Small Peptide	265	-	-	-	445270	295180	254830	238600	257290	319550	548700	461500	605140	395950	862370	418440	503680	418170	682970	689460	197160	671680	298980	490780	546670	639450	956180	396920	-
MEDP1517	Carnitine C10:1	C17H31NO4	313.225	Fatty acyls	CAR	314.233	-	-	-	17316	52784	76348	76276	95923	77962	67683	55189	30435	11557	11566	22537	22438	15676	16021	40009	67192	53523	96312	117010	9	24245	47395	9	-
MEDP1523	Carnitine C15	C22H43NO4	385.319	Fatty acyls	CAR	386.327	-	-	-	343120	338880	243730	299790	232210	257860	142260	205730	147510	353490	579630	323300	207980	362700	474220	195850	77320	172140	56885	136140	287180	614070	381360	171400	-
MEDP1525	Carnitine C14:2:DC	C21H35NO6	397.246	Fatty acyls	CAR	398.254	-	-	-	16305	39716	113210	222470	43306	38955	37671	25217	98258	44365	60155	58571	47024	56868	52113	58356	43903	37400	24168	134670	59442	54685	55170	67875	-
MEDP1526	Carnitine C16:2-OH	C23H41NO5	411.298	Fatty acyls	CAR	412.306	-	-	-	16919	48129	77532	54967	66039	48113	10920	78841	14770	16895	6414.2	5881	6383	6575.2	13242	36002	18246	40792	25531	29455	9	18950	42403	21157	-
MEDP1529	Carnitine C18:1-OH	C25H47NO5	441.345	Fatty acyls	CAR	442.353	-	-	-	40567	209470	391260	383250	157810	121660	4477.1	56596	16864	21919	16662	11208	10141	9461.2	19540	55488	12751	13965	11479	17121	7846.2	40188	63691	32386	-
MEDP1531	Carnitine C18-OH	C25H49NO5	443.361	Fatty acyls	CAR	444.368	-	-	-	181250	241760	746550	591400	550240	550250	22319	97545	45366	139230	61298	41547	29991	35405	119120	236060	37236	152950	103530	68816	35579	181470	266040	89607	-
MEDP1644	Aniline	C6H7N	93.0578	Alcohol and amines	Amines	94.065	62-53-3	17296	489	91280	81352	77099	74538	98245	65077	81687	119970	105820	64516	95215	123140	60088	111530	91493	94744	76953	83775	75189	139390	71170	96190	119220	80105	-
MEDP1653	Glu-Glu	C10H16N2O7	276.096	Amino acid and its metabolites	Small Peptide	277.102	1116-22-9	73705	-	278480	141570	167590	137750	289660	207820	153320	302630	199780	139440	215970	315010	192820	232820	206830	187980	197690	183040	204950	253630	210970	267250	214330	187650	-
MEDP1656	Carnitine C16-OH	C23H45NO5	415.33	Fatty acyls	CAR	416.337	195207-76-2	-	-	322900	440470	911930	665620	733650	754870	23113	152410	51385	90910	53951	32253	19261	27025	135180	202110	35408	114040	51261	47385	19986	193220	203600	83823	-
MEDP1657	PC(O-16:0/0:0)	C24H52NO6P	481.353	Glycerophospholipids	PC-O	482.36	52691-62-0	-	-	152870000	20619000	34814000	36129000	76053000	65603000	130280000	152020000	307640000	220860000	141180000	118380000	136450000	85034000	233060000	248520000	107330000	170160000	111090000	268570000	110180000	205530000	317770000	93714000	-
MEDP1658	LPC(O-18:1/0:0)	C26H54NO6P	507.369	Glycerophospholipids	LPC	508.376	87907-66-2	-	-	72216000	10329000	17996000	15677000	36666000	32148000	43841000	61658000	121380000	68950000	57015000	44533000	54423000	38101000	99461000	110030000	41867000	66482000	44651000	93606000	49074000	79261000	126270000	40358000	-
MEDP1659	LPC(O-0:0/18:0)	C26H56NO6P	509.385	Glycerophospholipids	LPC	510.391	-	-	-	3251800	743040	1209600	1037400	1898800	1475000	2548700	3769600	7800000	6889300	3838500	2821800	2658400	2639900	6939200	6635600	3604800	4475800	3581000	6665000	3661000	6825700	7946000	2106500	-
MEDP1662	NE,NE,NE-TRIMETHYLLYSINE	C9H20N2O2	188.153	Amino acid and its metabolites	Amino acid derivatives	189.159	-	-	-	1644000	1797400	1114100	1270600	1268200	1266300	1249300	1206700	987990	1025100	1367900	1479800	1721500	1659000	1210200	1090300	1439700	1101500	1370300	1405200	1597500	903910	1031900	1221600	ko00310,ko01100
MEDP1663	N,N-Dimethylarginine	C8H18N4O2	202.143	Amino acid and its metabolites	Amino acid derivatives	203.15	30315-93-6	17929	6309	1940300	1857700	1987100	1521800	1412200	1436800	1643500	2103300	1437500	1795700	2151400	2076900	2212700	2734900	1976500	1906100	2284400	1612000	2071300	1748700	2434100	1811800	1689400	1666100	-
MEDP1666	Leu-Val-Ser	C14H27N3O5	317.195	Amino acid and its metabolites	Small Peptide	318.202	-	-	-	199030	126460	71894	84209	147230	158870	146260	183110	125870	167810	231270	207650	182760	229270	307560	123230	223760	136810	249300	141190	164030	216130	136690	160200	-
MEDP1667	Phe-Glu	C14H18N2O5	294.122	Amino acid and its metabolites	Small Peptide	295.127	3617-45-6	-	-	22349000	3917400	1522300	1262200	2290700	3627200	46682000	24736000	34637000	8622300	55719000	18097000	22862000	22711000	20278000	30925000	4405000	37760000	5738600	24846000	22836000	17918000	42965000	11853000	-
MEDP1670	Gly-Gly-Phe	C13H17N3O4	279.122	Amino acid and its metabolites	Small Peptide	280.129	6234-26-0	-	-	635030	519100	310200	297450	492320	466330	659410	630530	608110	553470	875810	764370	637730	572600	639720	411330	424990	375980	295320	423210	501080	287200	717050	203360	-
MEDP1671	Glu-Glu-Ile	C16H27N3O8	389.18	Amino acid and its metabolites	Small Peptide	390.185	-	-	-	33649	52325	20316	25004	37437	26701	20969	38782	21885	27787	24761	30505	27172	28846	38286	14233	33030	18182	33230	16964	34175	16393	27366	16539	-
MEDP1672	Leu-Leu-Glu	C17H31N3O6	373.221	Amino acid and its metabolites	Small Peptide	374.228	20274-83-3	-	-	27173	29257	23385	16468	63437	44877	51985	205910	44974	55867	25557	75538	164020	140790	48495	41206	255360	107190	314280	138980	114330	52462	46319	122240	-
MEDP1675	Leu-Leu-Gly	C14H27N3O4	301.2	Amino acid and its metabolites	Small Peptide	302.207	4464-36-2	-	-	28894	36156	30446	35021	69012	59492	47762	45863	13976	28265	38219	45005	48189	34099	45527	32836	37038	55193	76986	39684	66506	29715	27756	35320	-
MEDP1678	Thr-Val-Leu	C15H29N3O5	331.211	Amino acid and its metabolites	Small Peptide	332.217	-	-	-	130160	118660	82763	53450	118380	91380	121500	83772	75209	136690	181710	178900	218640	208550	177250	83880	76259	62512	67898	66516	198650	136910	130520	74252	-
MEDP1681	Leu-Gly-Leu	C14H27N3O4	301.2	Amino acid and its metabolites	Small Peptide	302.207	19408-48-1	-	-	29219	27979	29896	9564.5	19356	18072	18186	32236	9	20976	40688	32738	61778	44823	36354	12804	55300	26583	53102	21315	68091	32923	29277	65343	-
MEDP1682	Leu-Gly-Phe	C17H25N3O4	335.185	Amino acid and its metabolites	Small Peptide	336.192	-	-	-	63171	70801	43149	37083	61405	63045	30431	35956	30801	70720	42783	41087	50197	31347	86297	22566	20889	30280	33802	23888	69609	43818	64512	24429	-
MEDP1683	Leu-Leu-Leu	C18H35N3O4	357.263	Amino acid and its metabolites	Small Peptide	358.269	10329-75-6	-	-	9	9	9	9	45489	9	84395	254400	46701	56800	57327	97710	220750	183570	81320	46259	440550	235300	538680	261560	233660	160570	66451	243270	-
MEDP1686	LPE(15:0/0:0)	C20H42NO7P	439.27	Glycerophospholipids	LPC	440.277	-	-	-	18732	6169.8	9	9	5627.8	9	5628.8	11992	13664	16294	20789	17538	91687	15090	19638	24173	6759.3	7168.7	9896	23895	23004	18606	28778	12701	-
MEDP1691	LPC(0:0/17:0)	C25H52NO7P	509.348	Glycerophospholipids	LPC	510.353	-	-	-	3351700	418370	777390	799270	2463800	2435600	1988300	4052500	3690200	3388400	1967500	2114500	2468700	1742800	3994200	4328500	2581600	3571100	2808800	5167400	2054900	3097900	4097600	1233100	-
MEDP1692	LPC(0:0/15:0)	C23H48NO7P	481.317	Glycerophospholipids	LPC	482.322	108273-89-8	-	-	1552900	154920	295460	257550	780530	804170	612790	1201300	1473200	1265500	968500	940760	1242400	951810	1614200	1484400	772750	1029300	767870	1232000	1069500	1202500	1548900	577440	-
MEDP1693	LPC(12:0/0:0)	C20H42NO7P	439.27	Glycerophospholipids	LPC	440.278	-	-	-	156050	10897	18039	15558	81503	77823	116280	157380	140180	151550	132290	138950	161790	132540	204100	126510	115960	138760	135530	124910	157780	180340	160650	120290	-
MEDP1695	LPC(O-16:1/0:0)	C24H50NO6P	479.338	Glycerophospholipids	LPC-O	480.344	97802-53-4	-	-	34563000	4390500	9463600	9614200	36072000	32582000	52199000	64793000	76910000	44222000	21145000	23177000	28609000	17189000	53301000	72080000	41550000	76089000	49372000	107870000	22294000	46760000	85974000	16282000	-
MEDP1698	Sphingosyl-phosphocholine	C23H50N2O5P	465.346	Sphingolipdis	SM	506.312	-	-	-	1637200	229320	417740	423770	1137100	1063500	1336300	1763700	2918100	1849100	1113600	1082700	1376300	829460	2268500	2584700	1188100	2026100	1239600	2621400	1093300	1796100	3178700	854170	-
MEDP1699	LPC(0:0/16:1)	C24H48NO7P	493.317	Glycerophospholipids	LPC	494.315	-	-	-	3305800	2006000	1296700	861680	736220	584550	548570	845290	1346900	1272000	3052300	2827800	3290000	2935600	1845200	1436500	495650	711510	510760	1220100	3993000	1520700	1786300	8629800	-
MEDP1700	LPC(0:0/18:0)	C26H54NO7P	523.364	Glycerophospholipids	LPC	524.363	-	-	-	341080000	44980000	58569000	66186000	176200000	174900000	132770000	286140000	311040000	294120000	220850000	229490000	231730000	207270000	321480000	305010000	200190000	276130000	227840000	377450000	220200000	295840000	334140000	118220000	-
MEDP1701	LPC(0:0/18:1)	C26H52NO7P	521.348	Glycerophospholipids	LPC	522.347	-	-	-	199020000	99888000	153340000	105210000	125020000	103940000	90175000	131290000	181090000	154410000	215600000	170680000	209460000	204560000	199130000	183000000	111120000	135530000	112870000	176540000	267610000	170430000	203340000	494120000	-
MEDP1702	LPC(0:0/20:1)	C28H56NO7P	549.379	Glycerophospholipids	LPC	550.37	-	-	-	869280	96605	127410	163400	293100	363930	195040	558160	630940	524730	506660	593770	720190	479400	534590	678050	384940	472170	420730	831890	632560	577040	677720	345070	-
MEDP1712	1-Methylguanosine	C11H15N5O5	297.107	Nucleotide and its metabolites	Nucleotide and Its metabolomics	298.114	2140-65-0	19062	6324	1860500	2080800	1664700	1589900	2384800	1895300	1767400	1957900	1883900	1864600	2634900	2432000	2532100	2490300	2011600	1961000	1891900	2384400	2316300	2226600	2966300	2060000	2019300	2897200	-
MEDP1713	1-Methylinosine	C11H14N4O5	282.096	Nucleotide and its metabolites	Nucleotide and Its metabolomics	283.104	2140-73-0	19065	3780	226460	222190	161390	157960	211380	195380	177920	201720	163890	198780	217740	194430	262900	235650	206390	163640	200600	232450	200080	272680	226480	159590	164060	238380	-
MEDP1717	2'-O-methylcytidine	C10H15N3O5	257.101	Nucleotide and its metabolites	Nucleotide and Its metabolomics	258.11	70475-20-6	-	-	99817	121250	94787	99958	109310	77226	50861	67403	67798	37036	90454	97699	9	52010	34912	9	56062	9	70897	9	50230	28979	9	50615	-
MEDP1719	2'-O-methylguanosine	C11H15N5O5	297.107	Nucleotide and its metabolites	Nucleotide and Its metabolomics	298.114	2140-71-8	-	-	1860500	2080800	1664700	1589900	2384800	1895300	1767400	1957900	1883900	1864600	2634900	2432000	2532100	2490300	2011600	1961000	1891900	2384400	2316300	2226600	2966300	2060000	2019300	2897200	-
MEDP1720	2-Phenylglycine	C8H9NO2	151.063	Amino acid and its metabolites	Amino acid derivatives	152.065	2835-06-5	55484	6549	33553	16766	18788	9	23264	32198	100440	104520	108410	48968	41744	39869	40176	31151	37159	47155	39493	65342	42212	65075	77106	43301	85332	58158	-
MEDP1723	3-Amino-2-piperidinone	C5H10N2O	114.079	Heterocyclic compounds	Heterocyclic compounds	115.086	1892-22-4	76341	5312	41788	90868	97344	113290	84899	59141	64109	57979	57873	82267	65311	57241	78903	53912	85597	71038	52937	48289	64261	56571	200740	79429	50091	369500	ko04922
MEDP1724	3-Amino-4-methylpentanoic acid	C6H13NO2	131.095	Organic acid And Its derivatives	Organic acid And Its derivatives	132.102	5699-54-7	86261	-	1721900	1497300	1443600	1197100	1072100	1232300	1739000	1648800	1872300	1978700	1758400	1895900	1167100	1535800	1319600	1623100	1258600	1317200	1107300	1259500	1613500	1611900	1423700	1303000	-
MEDP1726	3-Hydroxy-4-aminopyridine	C5H6N2O	110.048	Heterocyclic compounds	Heterocyclic compounds	111.055	52334-53-9	-	-	46403	37404	31340	49775	30129	42791	59858	48010	54212	42676	42257	55188	52226	43616	37894	55891	48328	51275	41899	52933	47382	55378	52759	61833	-
MEDP1734	5-Aminoimidazole-4-carboxamide	C4H6N4O	126.054	Heterocyclic compounds	Heterocyclic compounds	127.061	360-97-4	2030	629	19757	5443.5	15673	11700	26558	12920	13953	25554	17949	9	9	6127.7	5856.1	7831.2	7479.3	16689	30676	23832	10900	22821	9539.3	11236	19065	9515.8	-
MEDP1735	2,6-Diamino-5-hydroxyhexanoic acid	C6H14N2O3	162.1	Amino acid and its metabolites	Amino acid derivatives	163.108	13204-98-3	-	-	49699	45996	24874	36387	72360	79027	43613	83905	23047	41278	31262	31819	43700	40014	45080	33369	65177	65069	88236	68670	41211	38017	31791	36222	ko00310,ko01100
MEDP1740	Acrylamide	C3H5NO	71.0371	Alcohol and amines	Amines	72.043	79-06-1	28619	-	617130	755830	778070	745410	969170	908120	1102400	1416100	808870	770950	813550	1084800	1312200	1303900	944800	840070	1511800	1336900	1717800	1745700	1220000	1022000	912200	1063300	-
MEDP1741	Agmatine	C5H14N4	130.122	Alcohol and amines	Polyamines	131.129	306-60-5	17431	3523	6394300	6243100	6237200	6263400	5673200	5406800	5081200	5834700	5693800	5436700	5270100	5241000	6187100	6917800	6693400	6138300	5949500	5621100	6782800	5267200	5427400	6354800	4815300	5595400	ko00330,ko01100
MEDP1742	Ala-Phe	C12H16N2O3	236.116	Amino acid and its metabolites	Small Peptide	237.124	3061-90-3	73807	-	253400	283330	241510	223890	260140	210220	299720	292050	342100	250880	257690	124350	334630	362030	296300	354340	378610	291980	384910	304630	341020	309890	332320	377410	ko00860,ko01100
MEDP1748	Cyromazine	C6H10N6	166.097	Heterocyclic compounds	Heterocyclic compounds	167.104	66215-27-8	30260	-	101140	84492	119540	108030	96247	110290	139010	125570	150800	95948	140050	136450	102040	132330	114910	97088	129980	116470	158500	152710	99046	150420	151560	105510	-
MEDP1749	Cytidine-5'-diphosphate	C9H15N3O11P2	403.018	Nucleotide and its metabolites	Nucleotide and Its metabolomics	426.986	63-38-7	-	-	250540	233880	227750	537210	850700	588040	184110	256350	237700	295550	166180	326410	302760	220730	321200	293650	254820	314940	233370	266490	229410	246750	241110	156870	-
MEDP1763	Guanidine	CH5N3	59.0483	Alcohol and amines	Polyamines	60.0596	50-01-1	42820	6342	9000.6	21981	21674	26042	17616	22689	15715	41382	14582	13675	8948.8	19324	28795	23254	13673	26842	24675	22717	30351	30846	32933	27793	17857	19858	-
MEDP1766	Val-Tyr	C14H20N2O4	280.142	Amino acid and its metabolites	Small Peptide	281.16	3061-91-4	-	-	1356400	619360	405710	378330	478670	752490	2004400	869310	1489100	1160000	1932700	1338800	1114000	1213900	1443700	1372200	424440	1169600	715950	1042500	1100200	1108200	1638700	732530	-
MEDP1770	Jasmone	C11H16O	164.12	Aldehyde,Ketones,Esters	Ketones	165.128	488-10-8	-	-	185110	184480	180830	160270	146840	103580	138070	193350	127620	153950	172260	160340	109530	189400	192120	152310	132660	102900	143660	148450	127640	157730	125550	153840	-
MEDP1771	Ala-gln	C8H15N3O4	217.106	Amino acid and its metabolites	Small Peptide	218.115	39537-23-0	73788	-	42514	39715	25378	28954	43966	45140	50592	36317	30868	12609	47762	26351	17713	52935	29359	33547	68412	42673	36431	52255	30018	38361	30216	30154	-
MEDP1773	Leucyl-phenylalanine	C15H22N2O3	278.163	Amino acid and its metabolites	Small Peptide	279.171	3063-05-6	73585	-	346870	206660	158340	104170	196790	254630	492580	290570	229960	223110	735850	259080	305480	292130	325330	358930	169800	631100	262350	389940	495170	373890	567110	259910	-
MEDP1776	Leu-Ala	C10H20N2O4	202.132	Amino acid and its metabolites	Small Peptide	203.14	7298-84-2	-	-	889340	779710	504050	328170	478580	785540	3337300	1986400	1594100	1863000	3235400	2748400	2763900	2969900	2493400	1449000	1516600	1950700	2122900	1639000	2888500	2826200	2051900	1164200	-
MEDP1778	L-Norvaline	C5H11NO2	117.079	Amino acid and its metabolites	Amino acids	118.087	6600-40-4	-	-	17896000	18617000	19184000	17828000	24058000	20523000	28574000	42388000	25243000	27930000	28078000	28898000	34886000	33948000	27623000	23028000	42834000	37519000	52909000	39755000	30179000	30754000	28415000	34194000	-
MEDP1780	Leu-Phe	C15H22N2O3	278.163	Amino acid and its metabolites	Small Peptide	279.171	3303-55-7	-	-	293830	97903	31444	23969	9	9	299320	129560	231760	227280	400860	282720	286730	281410	307790	297780	23646	122080	59893	145510	303140	235130	382350	47201	-
MEDP1786	N1,N8-diacetylspermidine	C11H23N3O2	229.179	Heterocyclic compounds	Heterocyclic compounds	230.18	82414-35-5	-	-	7281	6128	11218	21240	6720.7	4898.3	18286	9771	10931	16012	26866	25799	19014	11740	13683	28659	14467	5056.8	17417	7800.1	38141	11741	24095	131300	-
MEDP1787	N4-Acetylcytidine	C11H15N3O6	285.096	Nucleotide and its metabolites	Nucleotide and Its metabolomics	286.103	3768-18-1	70989	-	40629	35234	29194	39960	50621	33006	25117	56016	33235	45150	40157	40667	61128	53772	43438	32205	35319	44421	55415	35599	43912	32394	31892	33479	-
MEDP1790	Gly-Ile	C8H16N2O3	188.116	Amino acid and its metabolites	Small Peptide	189.124	19461-38-2	-	-	79068	89608	82631	86436	63953	52290	137400	169280	169920	145220	174820	161960	188720	170860	173430	163160	135560	177440	129860	137520	122290	118280	174230	63271	-
MEDP1791	Nicotinamide riboside (chloride)	C11H15ClN2O5	290.067	Nucleotide and its metabolites	Nucleotide and Its metabolomics	255.097	23111-00-4	15927	5818	880930	658620	659560	467350	1345200	1460800	2085600	2252700	451450	579110	846680	628410	899660	944600	742440	647280	2578200	2520900	2682700	1977400	958650	694960	715460	866230	-
MEDP1792	N-methyl-4-aminobutyric acid	C5H11NO2	117.079	Amino acid and its metabolites	Amino acid derivatives	118.086	1119-48-8	-	-	65211	106050	96309	86647	90175	87298	49552	74581	50721	54248	78192	87419	82757	100290	122910	93202	47022	65335	74700	65957	103460	89861	63199	65509	-
MEDP1794	Oxidopamine	C8H11NO3	169.074	Alcohol and amines	Polyamines	170.081	1199-18-4	78741	6307	256460	232310	239130	203320	221840	277700	364490	314080	292890	200120	238890	137520	158750	184840	205370	231000	380910	333370	370130	282140	197640	193210	208300	263080	-
MEDP1795	Palmitoylethanolamide（(PEA）	C18H37NO2	299.5	Alcohol and amines	Amines	300.291	544-31-0	71464	-	445010	316980	455290	426240	444180	342740	602120	949770	1092800	963420	611740	585810	627670	527420	1096300	1201400	794950	990730	927740	1210200	596910	1162100	1232500	406570	ko04080
MEDP1802	Stachydrine	C7H13NO2	143.095	Organic acid And Its derivatives	Organic acid And Its derivatives	144.106	471-87-4	35280	7089	7769100	7420400	8138200	8714900	7632000	8696500	8563600	7854500	5349600	5207300	4703200	7164900	8348500	11477000	9073300	8912200	8234200	8148400	7168300	7948200	8621200	7650100	6182000	6170300	-
MEDP1850	Arg-Leu	C12H25N5O3	345.224	Amino acid and its metabolites	Small Peptide	288.202	1188-24-5	73815	-	98293	100200	32256	39975	40047	47419	60924	49519	59765	69319	64936	93656	93619	80928	74015	48761	60004	30790	69911	56547	80679	83445	78483	52836	-
MEDP1857	Eicosanoyl-EA	C22H45NO2	355.345	Organic acid And Its derivatives	Organic acid And Its derivatives	356.352	94421-69-9	-	-	21760000	19822000	22936000	23794000	20072000	20784000	27079000	20266000	24580000	25721000	24890000	20709000	23948000	19081000	25201000	20567000	24073000	22595000	17427000	20771000	15124000	19406000	18957000	27196000	-
MEDP1860	Glu-Leu	C11H20N2O5	260.137	Amino acid and its metabolites	Small Peptide	261.143	2566-39-4	73506	-	906680	754750	613470	1048900	1702000	1245100	789600	979700	822270	729470	1011500	970320	1331100	1283400	860410	1069600	1033700	1181200	1748500	1401100	1428800	1014000	1162700	989170	-
MEDP1868	Gly-Tyr	C11H14N2O4	364.064	Amino acid and its metabolites	Small Peptide	239.098	658-79-7	73517	-	1679900	1305800	1295500	1959300	2062700	1650400	4463200	3830100	3134400	1678400	3746300	2495100	2537400	2736600	3026900	2825200	2381000	3862000	2272500	3392400	2752800	3002500	3577200	1335000	-
MEDP1870	Ile-Lys	C12H25N3O3	259.19	Amino acid and its metabolites	Small Peptide	260.195	-	-	-	308620	167830	117110	100150	119020	214400	664070	350020	347910	356070	884780	685040	709990	730770	524130	406440	191890	250170	318670	403770	840790	658290	518610	295090	-
MEDP1871	Ile-Met	C11H22N2O3S1	262.135	Amino acid and its metabolites	Small Peptide	263.149	42384-14-5	-	-	817620	369760	170460	90127	171280	339090	786050	261870	1003400	903990	1572100	1016400	1110400	1046400	1184900	1121700	113270	661370	224630	500360	1289700	1158400	1278700	536310	-
MEDP1884	Pro-His	C11H16N4O3	252.122	Amino acid and its metabolites	Small Peptide	235.117	100896-87-5	-	-	23578	9	34589	26900	40567	43281	69513	67267	46715	41145	47366	54948	55473	73982	58658	25043	98239	61434	78370	67160	83859	61309	47913	59057	-
MEDP1886	Pro-Val	C10H18N2O3	214.132	Amino acid and its metabolites	Small Peptide	215.139	20488-27-1	-	-	607450	378280	504380	442390	524450	361570	2385100	4902000	1440900	1005000	1532100	1462300	2306800	2185200	1498000	1418500	5687400	3964200	8820900	6174700	2181000	2351700	2548800	2115600	-
MEDP1888	Ser-Leu	C9H18N2O4	233.149	Amino acid and its metabolites	Small Peptide	219.133	6665-16-3	74815	-	2092800	1484800	1111600	853470	862470	1254300	2213900	1787200	1972900	2087500	2857500	2449500	2469100	2270700	2620200	1772700	1108900	1589000	1041400	1732300	1714400	1704900	2294800	927010	-
MEDP1889	Ser-Phe	C12H16N2O4	522.357	Amino acid and its metabolites	Small Peptide	253.118	16875-28-8	71029	-	4474900	3831100	3117600	2777600	3705100	4319700	4017100	3493900	4115400	4341900	5655900	4546900	3704100	3296200	3855600	2253800	1952300	2672700	2058700	2429700	2967500	2343100	2726200	1185200	-
MEDP1894	Tyr-Leu	C15H22N2O4	294.158	Amino acid and its metabolites	Small Peptide	295.161	17355-10-1	-	-	1854900	940760	808130	858940	2027100	2136200	2541300	1952000	1489600	1334900	2648000	1500700	1411300	1168900	1778200	1353400	1050900	2095900	1257300	1467300	1293800	1428100	2262400	835580	-
MEDP1897	2-Hydroxy-2-methylbutanenitrile	C5H9NO	99.0684	Others	Others	100.075	4111-08-4	60908	-	631960	505820	615400	541700	564740	544990	513400	563980	682480	657650	594550	491960	709750	589220	785540	601870	415760	452440	445720	507680	551050	651520	628390	614990	-
MEDP1898	3-Hydroxyphenylurea	C7H8N2O2	152.059	Benzene and substituted derivatives	Benzene and substituted derivatives	153.065	701-82-6	-	-	9721900	9696700	10519000	10968000	9630300	10331000	9500700	9471700	10455000	9405700	10997000	9580100	9646500	9322900	9202600	9623400	8472700	9158100	8657600	9712800	13540000	10381000	10151000	11418000	ko00760,ko01100
MEDP1900	Caffeine	C8H10N4O2	194.08	Heterocyclic compounds	Heterocyclic compounds	195.088	58-08-2	27732	1455	20569	19340	22768	17173	15167	15122	13402	22077	71835	14448	9	22937	23077	21010	22313	14900	16330	17484	14695	14716	10800	10334	18490	38246	ko00232,ko01100
MEDP1902	LPC(16:2/0:0)	C24H46NO7P	491.301	Glycerophospholipids	LPC	492	1392399-03-9	-	-	35428	9	7488.8	7437.1	14943	20006	14632	26895	45883	40134	19142	9	25038	19047	57893	52377	25629	26383	12990	34195	21587	54261	73570	18481	-
MEDP1904	LPE(18:2/0:0)	C23H44NO7P	477.286	Glycerophospholipids	LPE	478.325	652149-09-2	64395	-	3844800	1098200	739820	838510	2003100	1545300	1397700	2293400	2771500	1987000	2532000	1585900	4762500	2518400	3209200	3502500	1664400	2394300	1656400	3201100	3179800	3045400	3373900	4819000	-
MEDP1911	Phe-Trp	C20H21N3O3	351.158	Amino acid and its metabolites	Small Peptide	352.165	24587-41-5	-	-	23810	13601	13078	23154	17121	15578	16501	14659	13799	15506	36467	21051	17631	15640	21465	13923	9610.7	18247	13109	17403	16948	16439	22093	14533	-
MEDP1912	Thr-Leu	C10H20N2O4	232.28	Amino acid and its metabolites	Small Peptide	233.149	50299-12-2	-	-	3200200	2039100	1038500	679870	595830	972690	2410700	1519900	2843500	3024200	3931200	3578200	3319800	3403100	3585900	2416000	681580	1708500	1069000	1395000	2645200	2285800	2793500	915660	-
MEDP1913	N(Alpha)-Acetyl-Epsilon-(2-Propenal)Lysine	C11H18N2O4	242.127	Amino acid and its metabolites	Small Peptide	243.13	99124-74-0	-	-	19430	28245	23070	18947	17980	21804	35047	28023	40072	57500	43394	32061	42339	49112	57612	40836	27062	50894	29055	22700	50422	45420	58927	85714	-
MEDP1914	N-(1-Deoxy-1-fructosyl)phenylalanine	C15H21NO7	327.131	Amino acid and its metabolites	Amino acid derivatives	358	87251-83-0	-	-	33382	29557	28684	35768	33521	25888	26982	32575	31710	24099	36351	25929	28431	30668	24761	32853	26976	27983	25452	25563	38301	32738	24618	34008	-
MEDP1915	N-Methylisoleucine	C7H15NO2	145.2	Amino acid and its metabolites	Amino acids	146.11	-	-	-	43982	62794	62605	28405	54615	63929	46438	80012	87312	9	49027	26993	55836	54361	93226	67974	51740	71706	53472	90381	106380	61113	57445	115430	-
MEDP1916	N-Acetyl-L-phenylalanine	C11H13NO3	207.1	Amino acid and its metabolites	Amino acid derivatives	208.095	2018-61-3	16259	5498	98729	101930	119460	128650	170100	135540	124030	155910	111000	116780	152410	146360	130990	146570	115060	126290	150680	152220	186690	144510	141790	131540	118620	136590	ko00360,ko01100
MEDP1923	Cyclo(Phe-Glu)	C14H16N2O4	276.112	Amino acid and its metabolites	Small Peptide	277.119	-	-	-	70898	67893	73842	61015	93467	71108	102320	68815	90785	97629	79324	89889	90980	71611	89086	84655	72085	85081	49036	68586	74267	96060	110530	96456	-
MEDP1926	Cyclo(Pro-Phe)	C14H16N2O2	245.128	Amino acid and its metabolites	Small Peptide	245.12	3705-26-8	-	-	28837	28535	23922	24029	15768	13518	34235	38461	71213	37805	44921	47467	43816	41667	47734	79665	28057	53923	23808	60716	35095	43855	86095	36019	-
MEDP1927	Cyclo(Pro-Pro)	C10H14N2O2	194.106	Amino acid and its metabolites	Small Peptide	195.113	6708-06-1	-	-	36103	30671	34533	25464	17492	15871	21023	31762	32626	36692	39019	33076	37089	42594	29786	24916	29530	26319	18635	23289	33365	27892	26707	32625	-
MEDP1930	Cyclo(Tyr-Ala)	C12H14N2O3	234.1	Amino acid and its metabolites	Small Peptide	235.108	21754-26-7	-	-	31744	27315	20757	33543	28559	30835	30971	31067	30253	33261	43578	28882	30189	32609	31936	21352	26336	37800	29774	27627	32312	28579	33959	34257	-
MEDP1933	Cyclopentylglycine	C7H13NO2	143.095	Amino acid and its metabolites	Amino acid derivatives	144.098	2521-84-8	-	-	735470	722330	800210	756350	757730	828970	708760	776840	600110	682090	725040	744450	840850	963320	727370	815840	760110	729220	682610	688400	764000	656490	620200	576520	-
MEDP1935	Ile-Asp	C10H18N2O5	246.121	Amino acid and its metabolites	Small Peptide	247.129	-	-	-	162990	114830	129420	109230	119980	121130	181830	192480	222470	160550	180550	136590	201550	145740	185390	153230	124990	180330	127970	189560	107090	101660	213840	125080	-
MEDP1936	L-Aspartic acid-O-diglucoside	C16H27NO14	457.143	Amino acid and its metabolites	Small Peptide	458.1	-	-	-	27357	10787	20247	26157	19740	22108	57146	14377	23039	29888	26210	39086	2142	19778	42789	21036	5151.9	13106	9	10863	4321.8	19591	21035	9	-
MEDP1937	Leu-Leu	C12H24N2O3	245.186	Amino acid and its metabolites	Small Peptide	245.18	3303-31-9	-	-	259090	121860	77996	83258	102780	161590	284830	175620	121270	135560	615560	242310	369140	253250	284310	311350	84326	195640	192770	138580	544620	563730	638250	266350	-
MEDP1938	N6-Acetylysine	C8H16N2O3	188.116	Amino acid and its metabolites	Amino acid derivatives	189.123	692-04-6	17752	5216	2184900	1727700	2209600	1807600	2401900	2177000	2650500	2979000	2197500	2354800	2426400	2059700	2120900	1685500	2041400	1933400	1904200	2323800	2580900	2126700	1886700	2061400	2275300	1797900	ko00310,ko01100
MEDP1942	N-MethyTrans-4-Hydroxy-Proline	C6H11NO3	145.074	Amino acid and its metabolites	Amino acid derivatives	146.081	4252-82-8	-	-	110330	98725	105300	106640	103030	111850	105570	87819	120610	74607	142530	72110	91015	109010	97243	99605	83207	9	92059	107300	182130	109230	155520	261550	-
MEDP1945	Pro-Leu	C11H20N2O3	229.154	Amino acid and its metabolites	Small Peptide	229.15	52899-07-7	-	-	1328100	1184900	939950	919640	1159800	874690	2927300	3128700	1574900	2695300	4157300	4801200	6059100	6474200	4645700	1851100	3050600	1812500	1609000	1807800	4413900	3675500	2283000	972330	-
MEDP1949	5-Aminoimidazole ribonucleotide	C8H14N3O7P	295.056	Nucleotide and its metabolites	Nucleotide and Its metabolomics	296.067	25635-88-5	138560	6097	5981400	3358700	5584800	4150400	4655600	3975600	6056400	5500700	7843300	9934500	7950000	6758000	4706200	5004300	6274900	7109100	2898600	7348800	5326200	5631900	4620700	6950600	9647700	4789000	-
MEDP1950	2'-Deoxyinosine-5'-monophosphate	C10H13N4O7P	332.052	Nucleotide and its metabolites	Nucleotide and Its metabolomics	333.052	3393-18-8	28806	-	18657000	23753000	23488000	14248000	9802400	12549000	18916000	17124000	16374000	20196000	19690000	22078000	19476000	21360000	17521000	16738000	11808000	12516000	10723000	15558000	17962000	18189000	17333000	22682000	ko00230
MEDP1954	N6-(2-Hydroxyethyl)adenosine	C12H17N5O5	311.123	Nucleotide and its metabolites	Nucleotide and Its metabolomics	312.13	4338-48-1	-	-	626560	671400	545030	522020	686730	540540	571940	638270	602630	557950	839770	742550	865620	692500	588520	562620	492780	623010	624230	604450	840420	559500	566220	1022200	-
MEDP1958	2-Hydroxyadenosine	C10H13N5O5	283.092	Nucleotide and its metabolites	Nucleotide and Its metabolomics	284.099	1818-71-9	-	-	44289000	31723000	31529000	28317000	53534000	42086000	59676000	74954000	76337000	76367000	114080000	104280000	101520000	98522000	70853000	104610000	113000000	116660000	139670000	122460000	114020000	98383000	119850000	123070000	-
MEDP1960	Isopentenyladenine-7-N-glucoside	C16H23N5O5	365.17	Nucleotide and its metabolites	Nucleotide and Its metabolomics	366.2	-	-	-	92598	52779	35703	39895	43051	34770	41040	29439	37429	52472	71179	58913	27297	61558	76574	47833	15062	36791	8833.9	35617	21918	52110	48727	35010	-
MEDP1968	L-Lysine-Butanoic Acid	C10H22N2O4	234.158	Amino acid and its metabolites	Amino acid derivatives	235.1	80407-71-2	-	-	685940	1497700	801430	722790	1802700	1358600	1134600	1657400	774620	798620	1091400	1169800	1450500	826610	840900	580900	1081700	1094900	995690	1140500	979130	421350	998900	2638300	-
MEDP1973	D-Proline betaine	C7H14NO2+	144.092	Amino acid and its metabolites	Amino acid derivatives	144.102	1195-94-4	-	-	3545700	3294200	3247700	3343000	4113800	4888300	4173000	3224800	2441800	2652800	2588400	3195500	3650400	3914400	4034700	3818800	4479700	3690600	3570300	3020400	3663000	2721700	2842900	2659300	-
MEDP1974	1-Methylpiperidine-2-carboxylic acid	C7H13NO2	143.095	Amino acid and its metabolites	Amino acid derivatives	144.098	7730-87-2	-	-	735470	722330	800210	756350	757730	828970	708760	776840	600110	682090	725040	744450	840850	963320	727370	815840	760110	729220	682610	688400	764000	656490	620200	576520	-
MEDP1982	2-Methyl-1-Pyrroline	C5H9N	83.0735	Heterocyclic compounds	Heterocyclic compounds	84.08	872-32-2	-	-	764680	989810	931360	960510	857080	692470	1047300	1584500	931280	1177100	999090	1382000	1724500	1316900	1289800	972640	1723000	1484500	2030000	1645700	1495900	1082600	1180800	1261700	-
MEDP1986	Glu-Pro	C10H16N2O5	244.106	Amino acid and its metabolites	Small Peptide	227.1	41745-47-5	73508	-	154980	249010	140320	158390	135840	132510	113920	187260	155240	172880	259750	269070	304310	270760	186750	196530	143720	196170	212130	169500	358350	235900	155980	206330	-
MEDP1988	Hydroxyurea	CH4N2O2	76.0273	Others	Others	123.043	127-07-1	44423	-	5780900	4960300	4674300	4932000	6439000	5584500	6893000	7298800	4837500	4525600	5163300	5936100	9124000	8616600	7175300	6328700	9438600	7707800	9758900	9965200	8300400	6887900	6563400	5208200	ko01100
MEDP1993	Tetramethylthiuram disulfide	C6H12N2S4	239.988	Others	Others	240.995	137-26-8	-	-	262590	284570	259240	277210	242410	265870	278210	281980	291390	230830	270330	244880	242260	218010	238820	230770	215330	238070	247830	206860	243100	211500	232950	261220	-
MEDP1996	N-Formylglycine	C3H5NO3	103.027	Amino acid and its metabolites	Amino acids	104.034	2491-15-8	-	-	6486900	8814400	6371300	8019400	6140000	6292800	5761700	7904800	6836700	9262100	7640300	9561300	10721000	11715000	8988200	8807000	9221500	8325900	10068000	9072700	7398200	10532000	8344400	6133100	-
MEDP2001	D-Pyroglutamic acid	C5H7NO3	129.043	Amino acid and its metabolites	Amino acids	130.05	4042-36-8	-	-	19942000	14167000	16438000	16196000	17653000	16209000	23088000	25298000	29284000	22793000	32135000	30142000	26871000	26450000	21725000	24454000	22175000	26612000	28401000	30174000	38757000	25339000	30038000	53963000	-
MEDP2002	Aminolevulinic acid	C5H9NO3	131.058	Organic acid And Its derivatives	Organic acid And Its derivatives	132.066	5451-09-2	17549	6037	9042000	8836100	8628500	8003800	12463000	12805000	10451000	11270000	8170000	7865700	8385500	9132500	9153200	10198000	8090800	8626300	11892000	9881500	10020000	10892000	8695700	8669600	8308500	9095900	-
MEDP2003	D-Ornithine	C5H12N2O2	132.09	Amino acid and its metabolites	Amino acids	133.097	348-66-3	-	-	759050	1229300	1295300	1355200	1179900	921640	595800	829820	894390	1109800	710990	1074300	1109700	974360	1217000	956520	837600	781120	894080	787370	2780600	1062300	895440	6199200	-
MEDP2016	DL-2-Methylglutamic acid	C6H11NO4	161.069	Amino acid and its metabolites	Amino acids	162.076	71-90-9	-	-	66189	44680	55779	56266	81084	84598	55436	94234	47633	37227	21023	57100	94339	70700	108670	72013	57914	41366	52625	81933	80587	34370	60410	76837	-
MEDP2024	Dehydroascorbic acid	C6H6O6	174.016	Organic acid And Its derivatives	Organic acid And Its derivatives	175.023	490-83-5	17242	342	116060	97897	101610	101530	113510	99940	97993	111530	103320	113490	120510	108270	96611	86645	115810	126280	110290	117660	117420	103830	102720	101820	119100	95312	-
MEDP2038	3-O-Methyldopa	C10H13NO4	211.084	Alcohol and amines	Polyamines	212.094	300-48-1	-	-	73137	94975	79738	69479	117850	89749	73070	96105	66398	84549	70608	77261	87781	69287	74327	55779	57161	98933	74400	72527	66515	67739	59236	84568	-
MEDP2047	N-Acetyl-Asp-Glu	C11H16N2O8	304.091	Amino acid and its metabolites	Small Peptide	305.098	3106-85-2	95120	-	105400	325990	230140	314260	66923	94643	81191	81268	135370	144670	157330	239400	223130	290060	137380	136920	81630	50240	55510	9	156400	216530	148960	159290	-
Note: Class Ⅰ metabolites are categorized by their core chemical skeletons or functional groups, while Class II represents a structural and functional subcategorization of Class I. m/z (mass-to-charge ratio): the ratio of an ion's mass (m) to its charge number (z). CAS: Chemical Abstracts Service Registry Number. ChEBI ID: Chemical Entities of Biological Interest identifier. Metlin ID: Metabolite…

## Sheet: Table S2.
Table S2. Differential metabolites in goose meat during refrigerated storage (n=211).
ID	Metabolite	Class I	Class II	FM_vs_3DM			FM_vs_5DM			FM_vs_7DM
				VIP	Log2FC	Type	VIP	Log2FC	Type	VIP	Log2FC	Type
MEDN0022	(5-L-Glutamyl)-L-Amino Acid	Amino acid and Its metabolites	Small Peptide	-	-	-	-	-	-	1.32736	1.21955	up
MEDN0036	Ala-Ala	Amino acid and Its metabolites	Small Peptide	1.43591	1.28697	up	1.27748	1.06042	up	-	-	-
MEDN0059	N-Glycyl-L-Leucine	Amino acid and Its metabolites	Amino acid derivatives	1.67165	1.00115	up	1.61376	1.13197	up	-	-	-
MEDN0098	2-Picolinic Acid	Heterocyclic compounds	Pteridines and derivatives	1.0861	3.90866	up	1.40162	4.41135	up	1.37076	5.90481	up
MEDN0140	Xanthine	Nucleotide And Its metabolomics	Nucleotide and Its metabolites	1.5465	1.29701	up	1.59072	1.62349	up	1.52949	1.60152	up
MEDN0143	3'-Aenylic Acid	Nucleotide And Its metabolomics	Nucleotide and Its metabolites	1.62479	-1.66238	down	1.55806	-1.94723	down	1.57777	-1.95745	down
MEDN0146	5-Hydroxymethyluracil	Nucleotide And Its metabolomics	Nucleotide and Its metabolites	1.34473	1.06448	up	1.32533	1.0832	up	-	-	-
MEDN0149	7-Methylxanthine	Nucleotide And Its metabolomics	Nucleotide and Its metabolites	1.2378	3.04431	up	1.49151	3.50052	up	1.19729	3.54947	up
MEDN0150	8-Hydroxyguanosine	Nucleotide And Its metabolomics	Nucleotide and Its metabolites	-	-	-	1.651	1.55927	up	1.58923	1.5985	up
MEDN0152	Adenosine 5'-Diphosphate（ADP）	Nucleotide And Its metabolomics	Nucleotide and Its metabolites	1.13283	-3.1861	down	1.3978	-4.74643	down	1.12	-3.7029	down
MEDN0153	Adenosine 5'-Monophosphate	Nucleotide And Its metabolomics	Nucleotide and Its metabolites	1.17714	-1.39099	down	1.22402	-1.52242	down	1.27261	-1.64735	down
MEDN0158	Deoxyguanosine	Nucleotide And Its metabolomics	Nucleotide and Its metabolites	1.44839	1.20407	up	1.56622	1.43557	up	1.54313	1.61848	up
MEDN0159	Flavin Adenine Dinucleotide(FAD)	Nucleotide And Its metabolomics	Nucleotide and Its metabolomics	-	-	-	1.5251	-1.52883	down	1.43387	-1.68268	down
MEDN0165	Inosine 5'-monophosphate	Nucleotide And Its metabolomics	Nucleotide and Its metabolites	-	-	-	-	-	-	1.31046	-1.10242	down
MEDN0166	Nicotinic Acid Adenine Dinucleotide	Nucleotide And Its metabolomics	Nucleotide and Its metabolites	1.31055	-1.31174	down	1.42476	-2.05987	down	1.2747	-2.75781	down
MEDN0195	Pyridoxal 5'-Phosphate	Heterocyclic compounds	Pteridines and derivatives	-	-	-	1.48535	-1.77668	down	1.4801	-2.08547	down
MEDN0201	Succinic Acid	Organic acid And Its derivatives	Organic acid And Its derivatives	-	-	-	-	-	-	1.04622	1.20898	up
MEDN0210	1,5-Anhydro-D-Glucitol	Carboxylic acids and derivatives	Sugar alcohols	1.00243	2.8137	up	1.19535	3.32406	up	1.49243	3.88845	up
MEDN0211	D-Arabitol	Carboxylic acids and derivatives	Sugar alcohols	1.45525	1.24122	up	1.53601	1.4822	up	1.48532	1.57134	up
MEDN0231	L-Fucose	Carboxylic acids and derivatives	Sugars	1.00243	2.8137	up	1.19535	3.32406	up	1.49243	3.88845	up
MEDN0237	D-Glucoronic Acid	Carboxylic acids and derivatives	Sugar acids	-	-	-	-	-	-	1.26236	1.56713	up
MEDN0239	D-Gluconic Acid	Carboxylic acids and derivatives	Sugar acids	1.27157	1.02753	up	1.35445	1.87865	up	1.45876	5.54465	up
MEDN0244	Orotic Acid	CoEnzyme and vitamins	CoEnzyme and vitamins	-	-	-	-	-	-	1.08205	1.34967	up
MEDN0250	Riboflavin	CoEnzyme and vitamins	CoEnzyme and vitamins	1.58333	1.55742	up	1.5944	2.18259	up	1.62151	2.79894	up
MEDN0285	2-Methylsuccinic Acid	Organic acid And Its derivatives	Organic acid And Its derivatives	1.367	1.16866	up	-	-	-	1.31522	1.18521	up
MEDN0314	Glutaric Acid	Organic acid And Its derivatives	Organic acid And Its derivatives	1.367	1.16866	up	-	-	-	1.31522	1.18521	up
MEDN0335	Methylmalonic Acid	Organic acid And Its derivatives	Organic acid And Its derivatives	-	-	-	-	-	-	1.04622	1.20898	up
MEDN0338	Phenyllactate(Pla)	Organic acid And Its derivatives	Organic acid And Its derivatives	1.40195	1.87434	up	1.3814	2.13942	up	1.42136	3.19488	up
MEDN0350	(±)15-HETE	Fatty acyls	Oxidized lipids	1.68666	3.47942	up	1.55967	3.67616	up	1.48838	4.25768	up
MEDN0390	EPA	Fatty acyls	Oxidized lipids	-	-	-	1.27599	1.17939	up	1.33755	1.41324	up
MEDN0391	DHA	Fatty acyls	Oxidized lipids	1.61589	1.09033	up	1.55699	1.78943	up	1.44991	2.02197	up
MEDN0413	Ethylmalonate	Organic acid And Its derivatives	Organic acid And Its derivatives	1.367	1.16866	up	-	-	-	1.31522	1.18521	up
MEDN0433	8-Hydroxy-2-Deoxyguanosine	Nucleotide And Its metabolomics	Nucleotide and Its metabolites	1.58847	1.35373	up	1.59889	1.64901	up	1.56678	1.85961	up
MEDN0434	Β-Pseudouridine	Nucleotide And Its metabolomics	Nucleotide and Its metabolites	1.74003	2.62322	up	1.68673	3.20719	up	1.65766	3.70919	up
MEDN0445	Orotidine	Nucleotide And Its metabolomics	Nucleotide and Its metabolites	-	-	-	-	-	-	1.55907	1.02498	up
MEDN0455	Guanine	Nucleotide And Its metabolomics	Nucleotide and Its metabolites	-	-	-	-	-	-	1.43189	-10.2635	down
MEDN0460	N8-Acetylspermidine	Amino acid and Its metabolites	Amino acid derivatives	1.49186	2.94106	up	1.38303	2.86507	up	1.3302	2.61236	up
MEDN0480	Dl-Glyceraldehyde3-Phosphate	Organic acid And Its derivatives	Phosphoric acids	1.76692	-4.06422	down	1.70123	-4.47277	down	1.66161	-4.71743	down
MEDN0498	Ribulose-5-Phosphate	Carboxylic acids and derivatives	Sugar phosphates	-	-	-	-	-	-	1.60401	-1.22984	down
MEDN0499	Argininosuccinic acid	Organic acid And Its derivatives	Organic acid And Its derivatives	1.76383	1.80368	up	1.6959	2.33244	up	1.65782	2.72877	up
MEDN0506	N-Acetylglucosamine 1-Phosphate	Carboxylic acids and derivatives	Sugar phosphates	1.69089	1.18251	up	1.69546	1.41006	up	1.65875	1.51727	up
MEDN0533	Xanthosine	Nucleotide And Its metabolomics	Nucleotide and Its metabolites	1.16927	1.05246	up	1.36683	1.29603	up	1.43392	1.74242	up
MEDN0537	ADP-ribose	Nucleotide And Its metabolomics	Nucleotide and Its metabolites	1.81588	-5.91761	down	1.73236	-6.78153	down	1.67433	-7.27804	down
MEDN0573	GDP-L-fucose	Nucleotide And Its metabolomics	Nucleotide and Its metabolites	1.57367	-1.72846	down	1.67267	-2.81549	down	1.21413	-4.16639	down
MEDN0586	N-Acetyl-L-alanine	Amino acid and Its metabolites	Amino acid derivatives	-	-	-	-	-	-	1.64676	1.25063	up
MEDN0588	Glycerophosphoric acid	Organic acid And Its derivatives	Phosphoric acids	-	-	-	-	-	-	1.26834	-1.09804	down
MEDN0602	deoxyguanosine 5'-monophosphate(dGMP)	Nucleotide And Its metabolomics	Nucleotide and Its metabolites	1.17714	-1.39099	down	1.22402	-1.52242	down	1.27261	-1.64735	down
MEDN0624	5'-Adenylyl sulfate(APS)	Nucleotide And Its metabolomics	Nucleotide and Its metabolites	1.30378	-3.57512	down	1.41555	-4.96088	down	1.17207	-3.82844	down
MEDN0657	D-Xylulose 5-phosphate	Carboxylic acids and derivatives	Sugar phosphates	-	-	-	-	-	-	1.60401	-1.22984	down
MEDN0669	5-oxoETE	Fatty acyls	Oxidized lipids	1.8291	9.74955	up	1.72811	9.87042	up	1.4193	10.4186	up
MEDN0739	4-Hydroxybenzyl alcohol	Benzene and substituted derivatives	Benzene and substituted derivatives	-	-	-	-	-	-	1.25089	1.44595	up
MEDN0751	(±)12-HETE	Fatty acyls	Oxidized lipids	1.29303	3.46721	up	1.23087	3.72336	up	1.22761	4.26743	up
MEDN0760	(±)5-HETE	Fatty acyls	Oxidized lipids	1.69616	3.90015	up	1.56531	4.11079	up	1.51672	4.83022	up
MEDN0763	(±)9-HETE	Fatty acyls	Oxidized lipids	1.69616	3.90015	up	1.56531	4.11079	up	1.51672	4.83022	up
MEDN0765	11,12-EET	Fatty acyls	Oxidized lipids	1.40624	2.12095	up	1.35272	2.2751	up	1.29552	2.66511	up
MEDN0771	15-oxoETE	Fatty acyls	Oxidized lipids	1.1964	2.34738	up	1.13323	2.485	up	1.14788	2.74545	up
MEDN0779	5-HETrE	Fatty acyls	Oxidized lipids	1.61894	4.30621	up	1.23636	4.06553	up	1.50367	4.89779	up
MEDN0780	5-iPF2α-VI	Fatty acyls	Oxidized lipids	1.74934	7.04164	up	1.37204	7.67248	up	1.32543	8.04488	up
MEDN0818	N-acetyl-beta-alanine	Amino acid and Its metabolites	Amino acid derivatives	-	-	-	-	-	-	1.63192	1.07767	up
MEDN0820	3-Hydroxyglutaric acid	Organic acid And Its derivatives	Organic acid And Its derivatives	-	-	-	-	-	-	1.06198	1.30183	up
MEDN0822	Cysteine glutathione disulfide	Amino acid and Its metabolites	Small Peptide	-	-	-	1.22644	1.00599	up	1.24273	1.20238	up
MEDN0856	2',4'-Dihydroxyacetophenone	Benzene and substituted derivatives	Benzene and substituted derivatives	-	-	-	1.39119	1.06425	up	-	-	-
MEDN1009	3-hydroxyphenylacetic acid	Organic acid And Its derivatives	Organic acid And Its derivatives	-	-	-	-	-	-	1.01541	2.81905	up
MEDN1055	D-Calcium Pantothenate	CoEnzyme and vitamins	CoEnzyme and vitamins	1.36432	1.45533	up	1.2909	1.19473	up	-	-	-
MEDN1056	Iminodiacetic acid	Organic acid And Its derivatives	Organic acid And Its derivatives	1.64725	1.91042	up	1.65769	2.13998	up	1.59018	2.32059	up
MEDN1064	N-arachidene glycine	Aldehyde,Ketones,Esters	Esters	1.09459	2.44564	up	1.11951	2.85361	up	1.14939	3.27374	up
MEDN1079	FFA(22:6)	Fatty acyls	FFA	1.61589	1.09033	up	1.55699	1.78943	up	1.44991	2.02197	up
MEDN1092	4-acetoxyphenol	Benzene and substituted derivatives	Phenolics	1.50457	1.24406	up	1.5769	1.58958	up	1.5164	1.59171	up
MEDN1112	16-Hydroxyhexadecanoic acid	Fatty acyls	FFA	1.32196	2.62766	up	1.42904	2.328	up	1.37999	2.44903	up
MEDN1117	Uridine-5'-diphospho-N-acetylgalactosamine disodium salt	Nucleotide And Its metabolomics	Nucleotide and Its metabolites	1.49021	-1.32375	down	1.62659	-2.02913	down	1.52463	-2.65182	down
MEDN1148	2-hydroxyhexadecanoic acid	Fatty acyls	FFA	1.32196	2.62766	up	1.42904	2.328	up	1.37999	2.44903	up
MEDN1226	2-amino-4-oxovaleric acid	Organic acid And Its derivatives	Organic acid And Its derivatives	-	-	-	-	-	-	1.63192	1.07767	up
MEDN1247	1-pyrroline-4-hydroxy-2-carboxylate	Heterocyclic compounds	Heterocyclic compounds	-	-	-	1.60908	1.36368	up	1.65001	1.5304	up
MEDN1264	LPE(0:0/22:4)	Glycerophospholipids	LPE	-	-	-	-	-	-	1.2791	1.25309	up
MEDN1265	LPE(22:4/0:0)	Glycerophospholipids	LPE	-	-	-	-	-	-	1.2791	1.25309	up
MEDN1267	LPE(0:0/22:5)	Glycerophospholipids	LPE	-	-	-	-	-	-	1.19339	1.39926	up
MEDN1268	LPE(22:5/0:0)	Glycerophospholipids	LPE	-	-	-	-	-	-	1.19339	1.39926	up
MEDN1332	Adenosine-5'-Diphosphoglucose	Nucleotide And Its metabolomics	Nucleotide and Its metabolites	1.20512	-1.97075	down	1.33662	-2.37958	down	1.19842	-3.50587	down
MEDN1410	N-Palmitoylglycine	Amino acid and Its metabolites	Amino acid derivatives	-	-	-	-	-	-	1.55743	1.03201	up
MEDN1414	12-HHT	Fatty acyls	Oxidized lipids	1.04854	1.16622	up	1.03298	1.36999	up	1.01583	1.43172	up
MEDN1421	(±)8-HETE	Fatty acyls	Oxidized lipids	1.64273	4.15172	up	1.5563	4.47004	up	1.52026	4.82816	up
MEDN1422	8(S)-HETrE	Fatty acyls	Oxidized lipids	1.61894	4.30621	up	1.23636	4.06553	up	1.50367	4.89779	up
MEDN1426	9(S),12(S),13(S)-TriHOME	Fatty acyls	Oxidized lipids	1.61037	1.01918	up	1.50731	1.16996	up	1.43347	1.57743	up
MEDN1438	(±)8(9)-DiHET	Fatty acyls	Oxidized lipids	1.30079	2.26354	up	1.28464	2.89067	up	1.27977	3.30306	up
MEDN1439	(±)11(12)-DiHET	Fatty acyls	Oxidized lipids	1.30079	2.26354	up	1.28464	2.89067	up	1.27977	3.30306	up
MEDN1446	11-HEDE	Fatty acyls	Oxidized lipids	1.46686	1.62628	up	1.49043	1.74095	up	1.26827	2.05706	up
MEDN1447	15-HEDE	Fatty acyls	Oxidized lipids	1.46686	1.62628	up	1.49043	1.74095	up	1.26827	2.05706	up
MEDN1480	N-Arachidonoyl-L-Alanine	Amino acid and Its metabolites	Amino acid derivatives	1.43079	2.44847	up	1.41685	2.81798	up	1.44276	3.45057	up
MEDN1513	5-Hydroxy-2'-deoxyuridine	Nucleotide And Its metabolomics	Nucleotide and Its metabolites	1.60836	4.23332	up	1.56392	5.32136	up	1.53626	5.80353	up
MEDN1518	Acetylvaline	Amino acid and Its metabolites	Amino acid derivatives	-	-	-	-	-	-	1.48734	1.07218	up
MEDN1532	D-Galacturonic Acid	Carboxylic acids and derivatives	Sugar acids	-	-	-	-	-	-	1.26236	1.56713	up
MEDN1533	Dimethylmalonic acid	Organic acid And Its derivatives	Organic acid And Its derivatives	1.367	1.16866	up	-	-	-	1.31522	1.18521	up
MEDN1545	Guanosine-5'-monophosphate	Nucleotide And Its metabolomics	Nucleotide and Its metabolites	-	-	-	-	-	-	1.58761	-1.18246	down
MEDN1602	3-Deoxyguanosine	Nucleotide And Its metabolomics	Nucleotide and Its metabolites	1.4465	1.21543	up	1.55184	1.38216	up	1.53682	1.61639	up
MEDN1614	D-Arabinose 5-phosphate	Carboxylic acids and derivatives	Sugar phosphates	-	-	-	-	-	-	1.57336	-1.11089	down
MEDN1630	Ferulic acid	Organic acid And Its derivatives	Organic acid And Its derivatives	-	-	-	-	-	-	1.11938	1.08158	up
MEDN1631	UDP-xylose	Carboxylic acids and derivatives	Sugars	-	-	-	1.58235	-2.31372	down	1.19568	-3.91812	down
MEDN1677	Adenosine 2'-Phosphate	Nucleotide And Its metabolomics	Nucleotide and Its metabolites	-	-	-	1.39534	1.5506	up	1.40147	1.58138	up
MEDN1689	Leu-Ile	Amino acid and Its metabolites	Small Peptide	1.13545	1.54894	up	-	-	-	-	-	-
MEDP0014	L-Aspartic Acid	Amino acid and Its metabolites	Amino acids	1.46125	1.23855	up	1.6051	1.43649	up	1.5338	1.55284	up
MEDP0020	L-Methionine	Amino acid and Its metabolites	Amino acids	-	-	-	-	-	-	1.49632	1.2692	up
MEDP0043	Glutathione Oxidized	Amino acid and Its metabolites	Small Peptide	-	-	-	1.66367	-1.36098	down	1.62152	-2.23088	down
MEDP0045	Glyc-Pro	Amino acid and Its metabolites	Small Peptide	-	-	-	1.54952	1.49807	up	1.46783	1.35172	up
MEDP0052	L-Cysteine	Amino acid and Its metabolites	Amino acids	1.55241	1.36372	up	1.48058	1.50817	up	1.38481	1.42682	up
MEDP0071	Gly-Leu	Amino acid and Its metabolites	Amino acid derivatives	-	-	-	1.64464	1.01941	up	-	-	-
MEDP0075	Nα-Acetyl-L-Arginine	Amino acid and Its metabolites	Amino acid derivatives	-	-	-	-	-	-	1.10366	1.14179	up
MEDP0089	N-Acetylhistamine	Alcohol and amines	Amines	-	-	-	1.53995	1.50766	up	1.52938	1.56156	up
MEDP0106	Benzoic Acid	Benzene and substituted derivatives	Benzene and substituted derivatives	1.28458	1.10049	up	-	-	-	-	-	-
MEDP0110	2-Methoxybenzoic Acid	Benzene and substituted derivatives	Phenolic acids	1.49057	1.14498	up	-	-	-	1.4913	1.5454	up
MEDP0115	1,4-Dihydro-1-Methyl-4-Oxo-3-Pyridinecarboxamide	Heterocyclic compounds	Pteridines and derivatives	1.51883	1.08583	up	-	-	-	1.56127	1.36698	up
MEDP0118	4-Pyridoxic Acid	Heterocyclic compounds	Pteridines and derivatives	1.68087	2.59446	up	1.55481	2.60005	up	1.56716	2.79682	up
MEDP0119	6-Hydroxynicotinic Acid	CoEnzyme and vitamins	CoEnzyme and vitamins	1.7146	1.83195	up	1.58689	1.75604	up	1.60738	2.14751	up
MEDP0146	1-Methyladenine	Nucleotide And Its metabolomics	Nucleotide and Its metabolites	-	-	-	1.60315	1.06859	up	1.51292	1.0918	up
MEDP0148	1-Methylxanthine	Nucleotide And Its metabolomics	Nucleotide and Its metabolites	1.11918	1.80312	up	1.01617	1.36046	up	-	-	-
MEDP0161	Adenosine 5'-Diphosphate	Nucleotide And Its metabolomics	Nucleotide and Its metabolites	1.70815	-2.15713	down	1.68971	-3.02745	down	1.50868	-2.99602	down
MEDP0167	Guanosine	Nucleotide And Its metabolomics	Nucleotide and Its metabolites	1.64526	1.26609	up	1.6621	1.57899	up	1.63304	1.76891	up
MEDP0168	Guanosine 3',5'-Cyclic Monophosphate	Nucleotide And Its metabolomics	Nucleotide and Its metabolites	1.246	-1.39078	down	-	-	-	1.17702	-1.70374	down
MEDP0179	Uridine	Nucleotide And Its metabolomics	Nucleotide and Its metabolites	1.2659	2.61173	up	1.23985	2.90054	up	1.22145	3.42415	up
MEDP0180	Β-Nicotinamide Mononucleotide	Nucleotide And Its metabolomics	Nucleotide and Its metabolites	1.11021	1.11021	up	-	-	-	-	-	-
MEDP0228	D-Melezitose	Carboxylic acids and derivatives	Sugars	1.00323	-2.18623	down	1.26934	-3.50685	down	1.11095	-3.14982	down
MEDP0229	Lactose	Carboxylic acids and derivatives	Sugars	1.33793	-1.08246	down	1.36202	-1.29163	down	1.28971	-1.33634	down
MEDP0230	Maltose	Carboxylic acids and derivatives	Sugars	1.33793	-1.08246	down	1.36202	-1.29163	down	1.28971	-1.33634	down
MEDP0240	Pyridoxine	CoEnzyme and vitamins	CoEnzyme and vitamins	1.14034	2.45079	up	1.0361	2.12735	up	1.03639	2.17184	up
MEDP0246	Nicotinic Acid	CoEnzyme and vitamins	CoEnzyme and vitamins	1.19626	1.07902	up	1.55097	1.64385	up	1.31815	3.04323	up
MEDP0369	4-(Aminomethyl)-5-(Hydroxymethyl)-2-Methylpyridin-3-Ol	Heterocyclic compounds	Pteridines and derivatives	1.75497	2.26275	up	1.69352	2.85011	up	1.67707	3.48598	up
MEDP0371	Acetaminophen Glucuronide	Alcohol and amines	Amines	1.82839	12.0997	up	1.73818	12.306	up	1.69717	12.022	up
MEDP0374	Cyclic Amp	Nucleotide And Its metabolomics	Nucleotide and Its metabolites	1.04509	-1.2885	down	1.18453	-1.67289	down	1.29648	-2.06511	down
MEDP0409	Cys-Gly	Amino acid and Its metabolites	Small Peptide	-	-	-	1.49723	-1.09378	down	1.45197	-1.66687	down
MEDP0513	Hexadecanamide	Alcohol and amines	Amines	1.00299	1.58268	up	-	-	-	-	-	-
MEDP0514	Thiamine	CoEnzyme and vitamins	CoEnzyme and vitamins	1.63458	2.80385	up	1.58461	3.24251	up	1.56747	3.32472	up
MEDP0560	Dihydrouracil	Nucleotide And Its metabolomics	Nucleotide and Its metabolites	1.14302	1.11098	up	1.00456	1.13483	up	1.31614	1.48752	up
MEDP0574	Oleamide	Alcohol and amines	Amines	1.10082	1.56486	up	1.05394	1.50874	up	1.03702	1.17317	up
MEDP0598	2'-Hydroxy-5'-methylacetophenone	Benzene and substituted derivatives	Benzene and substituted derivatives	-	-	-	-	-	-	1.38334	-1.45504	down
MEDP0637	Phe-Pro	Amino acid and Its metabolites	Amino acid derivatives	-	-	-	1.53489	1.10011	up	-	-	-
MEDP0638	LPE(16:1/0:0)	Glycerophospholipids	LPE	-	-	-	1.24833	1.90313	up	1.24128	2.27959	up
MEDP0692	Triethylamine	Others	Hydrocarbon derivatives	-	-	-	1.67417	1.13704	up	1.63575	1.2655	up
MEDP0882	Thiamine Monophosphate	Heterocyclic compounds	Heterocyclic compounds	-	-	-	-	-	-	1.01701	-1.27509	down
MEDP0898	Pyridoxal	Heterocyclic compounds	Pteridines and derivatives	1.3968	1.45647	up	1.36416	1.60603	up	1.34776	1.91816	up
MEDP1011	D-(+)-sucrose	Carboxylic acids and derivatives	Sugars	1.33793	-1.08246	down	1.36202	-1.29163	down	1.28971	-1.33634	down
MEDP1040	N-(2-hydroxyethyl)stearamide	Alcohol and amines	Amines	1.7347	1.34633	up	1.70477	1.65172	up	1.49431	1.73017	up
MEDP1077	2'-O-methyladenosine	Nucleotide And Its metabolomics	Nucleotide and Its metabolites	1.79696	-2.38339	down	1.71355	-2.55211	down	1.6668	-2.83519	down
MEDP1080	Gly-Trp	Amino acid and Its metabolites	Small Peptide	-	-	-	-	-	-	1.41731	-1.05351	down
MEDP1103	PGD2	Fatty acyls	Oxidized lipids	1.14923	1.85887	up	1.06312	1.4996	up	1.0497	1.5718	up
MEDP1146	LPC(O-18:0/0:0)	Glycerophospholipids	LPC	1.43876	1.52476	up	1.34538	1.48703	up	1.33585	1.67878	up
MEDP1165	PC(O-16:0/O-2:0)	Glycerophospholipids	PC-O	1.43876	1.52476	up	1.34538	1.48703	up	1.33585	1.67878	up
MEDP1197	Hypotaurocyamine	Alcohol and amines	Polyamines	1.62943	1.26581	up	1.62416	1.494	up	1.61147	1.7066	up
MEDP1230	Glycidyl oleate	Glycerides	MG	1.36515	2.68773	up	1.32214	2.97554	up	1.28591	2.67788	up
MEDP1255	Urobilin	Tryptamines,Cholines,Pigments	Pigments	-	-	-	-	-	-	1.63271	-1.57354	down
MEDP1278	4-methyl-5-thiazole ethanol	Alcohol and amines	Alcohols	1.12518	3.04113	up	1.0328	2.63116	up	1.10251	3.4161	up
MEDP1294	Leu-Gly	Amino acid and Its metabolites	Small Peptide	1.2432	1.52996	up	-	-	-	-	-	-
MEDP1304	Piperidone	Heterocyclic compounds	Heterocyclic compounds	-	-	-	-	-	-	1.31186	1.32206	up
MEDP1318	LPC(0:0/22:4)	Glycerophospholipids	LPC	-	-	-	-	-	-	1.09512	1.11071	up
MEDP1319	LPC(22:4/0:0)	Glycerophospholipids	LPC	-	-	-	-	-	-	1.09512	1.11071	up
MEDP1321	LPC(0:0/22:5)	Glycerophospholipids	LPC	-	-	-	-	-	-	1.15811	1.1193	up
MEDP1322	LPC(22:5/0:0)	Glycerophospholipids	LPC	-	-	-	-	-	-	1.098	1.15274	up
MEDP1384	Carnitine C19:0	Fatty acyls	CAR	1.30232	1.81611	up	1.35296	1.70542	up	1.33943	1.72651	up
MEDP1386	Carnitine C18:2-OH	Fatty acyls	CAR	1.23022	-1.24158	down	1.37616	-1.73007	down	1.25893	-1.57893	down
MEDP1394	Carnitine C15:DC	Fatty acyls	CAR	1.69473	-3.31496	down	1.08996	-3.03835	down	-	-	-
MEDP1397	Carnitine C16:0	Fatty acyls	CAR	-	-	-	1.29682	-1.05374	down	-	-	-
MEDP1401	Carnitine C14-OH	Fatty acyls	CAR	1.69642	-3.18127	down	1.51357	-3.09031	down	1.52961	-3.07694	down
MEDP1405	Carnitine C14:0	Fatty acyls	CAR	-	-	-	1.31081	-1.16048	down	1.27481	-1.14268	down
MEDP1409	Carnitine C12-OH	Fatty acyls	CAR	1.14847	-3.49341	down	1.50096	-3.532	down	1.38245	-4.701	down
MEDP1410	Carnitine C11:DC	Fatty acyls	CAR	1.54184	-3.36942	down	1.13793	-3.42991	down	1.15921	-3.89058	down
MEDP1412	Carnitine C13:1	Fatty acyls	CAR	-	-	-	1.01858	-1.00308	down	-	-	-
MEDP1418	Carnitine C11:1	Fatty acyls	CAR	1.44213	-2.02227	down	1.31563	-1.84262	down	1.38803	-2.14901	down
MEDP1419	Carnitine C10:0	Fatty acyls	CAR	1.46091	2.99055	up	1.47214	2.67916	up	1.36403	3.66317	up
MEDP1422	Carnitine C8-OH	Fatty acyls	CAR	1.4459	-1.41129	down	1.36724	-1.47119	down	1.24757	-1.25834	down
MEDP1425	Carnitine C7-OH	Fatty acyls	CAR	1.52877	-1.1324	down	1.44879	-1.31095	down	1.459	-1.25277	down
MEDP1427	Carnitine C8:0	Fatty acyls	CAR	1.43191	2.33859	up	1.42883	2.02312	up	1.3338	2.34238	up
MEDP1434	Carnitine C4:DC	Fatty acyls	CAR	1.67482	3.57382	up	1.62953	2.98442	up	1.63794	3.22976	up
MEDP1449	MG(0:0/22:6/0:0)	Glycerides	MG	1.48438	2.8988	up	1.44184	3.40805	up	1.43542	3.29415	up
MEDP1450	MG(22:6/0:0/0:0)	Glycerides	MG	1.48438	2.8988	up	1.44184	3.40805	up	1.43542	3.29415	up
MEDP1451	MG(0:0/22:5/0:0)	Glycerides	MG	1.33755	2.36277	up	1.3003	2.92741	up	1.32001	2.92669	up
MEDP1452	MG(22:5/0:0/0:0)	Glycerides	MG	1.33755	2.36277	up	1.3003	2.92741	up	1.32001	2.92669	up
MEDP1455	MG(20:4/0:0/0:0)	Glycerides	MG	1.2945	2.45412	up	1.31472	2.83617	up	1.38931	2.88452	up
MEDP1472	N'-Methyl-2-pyridone-5-carboxamide	Heterocyclic compounds	Pteridines and derivatives	-	-	-	1.29368	1.2613	up	1.38452	1.63206	up
MEDP1498	8-Azaguanine	Nucleotide And Its metabolomics	Nucleotide and Its metabolites	1.56354	1.10731	up	-	-	-	1.57833	1.40973	up
MEDP1506	Leu-Val	Amino acid and Its metabolites	Small Peptide	1.36689	1.61468	up	1.3781	1.39434	up	1.1706	1.52261	up
MEDP1508	Phe-Met	Amino acid and Its metabolites	Small Peptide	1.16726	2.01541	up	-	-	-	1.05536	1.71521	up
MEDP1526	Carnitine C16:2-OH	Fatty acyls	CAR	1.19896	-1.22093	down	1.17472	-1.36229	down	-	-	-
MEDP1529	Carnitine C18:1-OH	Fatty acyls	CAR	1.52361	-3.35184	down	1.51402	-3.42576	down	1.38156	-2.91653	down
MEDP1531	Carnitine C18-OH	Fatty acyls	CAR	1.59804	-2.81256	down	1.39496	-2.22806	down	1.33486	-1.94135	down
MEDP1656	Carnitine C16-OH	Fatty acyls	CAR	1.68278	-3.24463	down	1.51971	-2.84486	down	1.47801	-2.67584	down
MEDP1657	PC(O-16:0/0:0)	Glycerophospholipids	PC-O	1.39332	1.47109	up	1.22688	1.34467	up	1.21475	1.51946	up
MEDP1658	LPC(O-18:1/0:0)	Glycerophospholipids	LPC	1.23542	1.10273	up	1.12937	1.14913	up	1.13765	1.22733	up
MEDP1659	LPC(O-0:0/18:0)	Glycerophospholipids	LPC	1.43876	1.52476	up	1.34538	1.48703	up	1.33585	1.67878	up
MEDP1667	Phe-Glu	Amino acid and Its metabolites	Small Peptide	1.45418	2.43037	up	1.26728	1.99033	up	1.22623	1.85108	up
MEDP1672	Leu-Leu-Glu	Amino acid and Its metabolites	Small Peptide	-	-	-	1.29241	1.88762	up	1.27394	1.94653	up
MEDP1681	Leu-Gly-Leu	Amino acid and Its metabolites	Small Peptide	-	-	-	-	-	-	1.08482	1.01007	up
MEDP1683	Leu-Leu-Leu	Amino acid and Its metabolites	Small Peptide	1.5678	3.71352	up	1.52792	4.72923	up	1.50289	5.0459	up
MEDP1686	LPE(15:0/0:0)	Glycerophospholipids	LPC	1.14117	1.49127	up	1.11722	2.42867	up	1.119	1.93547	up
MEDP1693	LPC(12:0/0:0)	Glycerophospholipids	LPC	1.2278	1.21711	up	1.17667	1.28947	up	1.1607	1.28921	up
MEDP1695	LPC(O-16:1/0:0)	Glycerophospholipids	LPC-O	1.06897	1.15673	up	-	-	-	-	-	-
MEDP1698	Sphingosyl-phosphocholine	Sphingolipdis	SM	1.15114	1.03574	up	1.05842	1.06549	up	1.02341	1.1354	up
MEDP1717	2'-O-methylcytidine	Nucleotide And Its metabolomics	Nucleotide and Its metabolites	-	-	-	1.12183	-2.07447	down	-	-	-
MEDP1766	Val-Tyr	Amino acid and Its metabolites	Small Peptide	1.37742	1.13983	up	-	-	-	-	-	-
MEDP1776	Leu-Ala	Amino acid and Its metabolites	Small Peptide	1.64136	1.97127	up	1.55165	1.80348	up	1.48707	1.75313	up
MEDP1780	Leu-Phe	Amino acid and Its metabolites	Small Peptide	1.1109	1.81327	up	-	-	-	-	-	-
MEDP1786	N1,N8-diacetylspermidine	Heterocyclic compounds	Heterocyclic compounds	-	-	-	-	-	-	1.00571	2.00345	up
MEDP1790	Gly-Ile	Amino acid and Its metabolites	Small Peptide	1.73464	1.07828	up	1.64918	1.15245	up	-	-	-
MEDP1795	Palmitoylethanolamide（(PEA）	Alcohol and amines	Amines	-	-	-	1.46498	1.10793	up	1.3187	1.18763	up
MEDP1870	Ile-Lys	Amino acid and Its metabolites	Small Peptide	1.51418	1.67854	up	1.27018	1.45369	up	1.38655	1.56318	up
MEDP1871	Ile-Met	Amino acid and Its metabolites	Small Peptide	1.23355	1.50125	up	-	-	-	1.01096	1.34886	up
MEDP1886	Pro-Val	Amino acid and Its metabolites	Small Peptide	1.61369	2.17493	up	1.61238	2.59762	up	1.57894	3.10156	up
MEDP1912	Thr-Leu	Amino acid and Its metabolites	Small Peptide	1.23662	1.02144	up	-	-	-	-	-	-
MEDP1913	N(Alpha)-Acetyl-Epsilon-(2-Propenal)Lysine	Amino acid and Its metabolites	Small Peptide	-	-	-	1.50556	1.04877	up	1.24692	1.17446	up
MEDP1926	Cyclo(Pro-Phe)	Amino acid and Its metabolites	Small Peptide	1.5191	1.02594	up	1.38362	1.13127	up	1.20496	1.08516	up
MEDP1937	Leu-Leu	Amino acid and Its metabolites	Small Peptide	-	-	-	-	-	-	1.18492	1.53928	up
MEDP1945	Pro-Leu	Amino acid and Its metabolites	Small Peptide	1.62386	1.58972	up	1.48291	1.89886	up	1.18566	1.2041	up
MEDP1958	2-Hydroxyadenosine	Nucleotide And Its metabolomics	Nucleotide and Its metabolites	1.58795	1.12739	up	1.61277	1.38645	up	1.62468	1.63201	up
MEDP2001	D-Pyroglutamic acid	Amino acid and Its metabolites	Amino acids	-	-	-	-	-	-	1.49418	1.03864	up
Note: Class Ⅰ metabolites are categorized by their core chemical skeletons or functional groups, while Class II represents a structural and functional subcategorization of Class I. VIP: Variable Importance in Projection.

## Sheet: Sheet1
Table S3. The 30 potential biomarkers identified by random forest and validated by Kruskal-Wallis test.
ID	Metabolite	P value	FDR
MEDN0537	ADP-ribose	0.000474565	0.0138958
MEDP1077	2'-O-methyladenosine	0.000613106	0.014044
MEDN0480	Dl-Glyceraldehyde3-Phosphate	0.000520165	0.0138958
MEDN0586	N-Acetyl-L-alanine	0.000227411	0.0138958
MEDP1255	Urobilin	0.00133129	0.016202
MEDP0043	Glutathione Oxidized	0.000140236	0.0138958
MEDN0250	Riboflavin	0.000227411	0.0138958
MEDN0498	Ribulose-5-Phosphate	0.00155774	0.016202
MEDN1545	Guanosine-5'-monophosphate	0.000314359	0.0138958
MEDP1498	8-Azaguanine	0.00117762	0.016202
MEDP0514	Thiamine	0.00215163	0.0171215
MEDN1513	5-Hydroxy-2'-deoxyuridine	0.000166459	0.0138958
MEDP0014	L-Aspartic Acid	0.00342777	0.021546
MEDN0140	Xanthine	0.00215163	0.0171215
MEDN0439	N-Acetylthreonine	0.00489922	0.00634017
MEDN1117	Uridine-5'-diphospho-N-acetylgalactosamine disodium salt	0.000360276	0.0138958
MEDP0020	L-Methionine	0.00172773	0.016202
MEDP1040	N-(2-hydroxyethyl)stearamide	0.00220621	0.0171901
MEDP2001	D-Pyroglutamic acid	0.000892577	0.016202
MEDN0195	Pyridoxal 5'-Phosphate	0.000284914	0.0138958
MEDN0239	D-Gluconic Acid	0.000657233	0.014044
MEDN0159	Flavin Adenine Dinucleotide(FAD)	0.000355737	0.0138958
MEDN0455	Guanine	0.0153392	0.0486176
MEDP1146	LPC(O-18:0/0:0)	0.012977	0.0440659
MEDN0165	Inosine 5'-monophosphate	0.00278953	0.0189688
MEDP1230	Glycidyl oleate	0.019172	0.0488814
MEDN1446	11-HEDE	0.007225	0.0310592
MEDP0179	Uridine	0.00335823	0.0212877
MEDN1332	Adenosine-5'-Diphosphoglucose	0.0038649	0.022944
MEDN0771	15-oxoETE	0.00497477	0.0246702
